# Supplementary material for: Single-molecule genome-wide mutation profiles of cell-free DNA for non-invasive detection of cancer
Source: Nat Genet. 2023 Jul 27;55(8):1301–10. doi: 10.1038/s41588-023-01446-3 (PMC10412448; doi:10.1038/s41588-023-01446-3)
Supplement: Supplementary file 3 — Supplementary Tables 1–9 [file 41588_2023_1446_MOESM3_ESM.xlsx]

## Sheet: Supplementary Table 1
Supplementary Table 1. Summary of PCAWG cohort and genomic analyses*
Patient ID	Lung cancer subtype	Matched normal specimen	Age at diagnosis	Sex	Whole genome coverage (tumor)	Whole genome coverage (normal)	Tumor purity	Total somatic point mutations	Fraction of mutations attributed to Signature 4	Donor used for downsampling and dilution experiment	Donor used for single molecule analyses	Estimated 8-oxo-dG level (tumor)	Estimated 8-oxo-dG level (normal)	Single molecule C>A changes after quality and germline filtering (tumor)	Single molecule C>A frequency after quality and germline filtering (tumor, per Mb of evaluable bases)	Regional difference in single molecule C>A frequency (tumor, per Mb of evaluable bases)	Regional difference in single molecule C>A frequency at 1x coverage (tumor, per Mb of evaluable bases)	Single molecule C>A changes after quality and germline filtering (normal)	Single molecule C>A frequency after quality and germline filtering (normal, per Mb of evaluable bases)	Regional difference in single molecule C>A frequency (normal, per Mb of evaluable bases)	Regional difference in single molecule C>A frequency at 1x coverage (normal, per Mb of evaluable bases)
DO23584	Adenocarcinoma	Solid tissue	62	Female	47.02	43.11	0.818	10893	0	No	No	-	-	-	-	-	-	-	-	-	-
DO23608	Adenocarcinoma	Blood derived	59	Female	37.65	59.98	0.626	16763	0	No	No	-	-	-	-	-	-	-	-	-	-
DO23610	Adenocarcinoma	Solid tissue	75	Male	40.55	45.55	0.849	13511	0.662562	Yes	No	-	-	-	-	-	-	-	-	-	-
DO23648	Adenocarcinoma	Blood derived	NA	Male	37.41	46.26	0.21	601	0	No	No	-	-	-	-	-	-	-	-	-	-
DO23651	Adenocarcinoma	Solid tissue	74	Female	42.97	37.06	0.272	2226	0	No	No	-	-	-	-	-	-	-	-	-	-
DO23687	Adenocarcinoma	Solid tissue	71	Female	34.29	41.7	0.419	2483	0	No	No	-	-	-	-	-	-	-	-	-	-
DO23702	Adenocarcinoma	Solid tissue	63	Female	46	53.08	0.895	6756	0	No	No	-	-	-	-	-	-	-	-	-	-
DO23735	Adenocarcinoma	Solid tissue	69	Female	59.3	42.62	0.32	5431	0	No	No	-	-	-	-	-	-	-	-	-	-
DO23744	Adenocarcinoma	Blood derived	65	Female	40.53	35.97	0.417	56531	0.588345	Yes	Yes	27.1688	8.71277	2060709	152.06	38.72	39.5989	1435526	110.321	-1.2585	-0.566975
DO23786	Adenocarcinoma	Solid tissue	72	Male	36.76	36.37	0.74	14684	0.358002	Yes	No	-	-	-	-	-	-	-	-	-	-
DO23838	Adenocarcinoma	Blood derived	76	Male	45.19	37.53	0.77	42864	0.576359	Yes	Yes	3.67503	3.26649	637197	41.2869	21.0263	21.2275	490311	43.028	1.79908	2.06862
DO23942	Adenocarcinoma	Blood derived	60	Male	33.12	37.61	0.61	4508	0	No	No	-	-	-	-	-	-	-	-	-	-
DO24130	Adenocarcinoma	Blood derived	81	Male	39.71	42.34	0.91	6031	0.188943	Yes	Yes	1.56338	2.28646	768356	43.1299	1.02138	0.943984	648173	36.8096	0.773416	0.6276
DO24307	Adenocarcinoma	Blood derived	70	Male	34.63	42.4	0.445	25576	0.388164	Yes	Yes	22.177	21.6957	729098	60.9889	10.1698	10.7519	1157596	73.7977	1.06605	1.78915
DO24467	Adenocarcinoma	Solid tissue	66	Male	37.87	36.02	0.396	27413	0.659084	Yes	No	-	-	-	-	-	-	-	-	-	-
DO24497	Adenocarcinoma	Blood derived	NA	Female	50.07	37.31	0.384	5688	0	No	No	-	-	-	-	-	-	-	-	-	-
DO24646	Adenocarcinoma	Blood derived	63	Male	35.62	44.38	0.623	4145	0	No	No	-	-	-	-	-	-	-	-	-	-
DO24675	Adenocarcinoma	Blood derived	41	Male	38.79	37.01	0.618	35305	0.673163	Yes	Yes	9.86687	9.26084	2451831	168.046	13.7373	14.7727	2393345	173.095	-3.68596	-3.1394
DO24729	Adenocarcinoma	Blood derived	59	Female	44.05	41.66	0.885	40792	0.656257	Yes	Yes	1.40141	1.67344	1023906	53.5502	19.1347	19.3951	763233	42.4824	1.33878	1.31663
DO24860	Adenocarcinoma	Blood derived	45	Male	44.78	39.3	0.608	24700	0.482657	Yes	Yes	1.49731	2.16157	1844901	129.23	13.029	13.3488	621225	57.0113	8.01579	8.65451
DO25010	Adenocarcinoma	Solid tissue	72	Male	45.31	39.08	0.828	44319	0.448181	Yes	No	-	-	-	-	-	-	-	-	-	-
DO25040	Adenocarcinoma	Blood derived	72	Male	62.67	40.55	0.294	55990	0.588598	Yes	Yes	2.1867	4.92098	1106680	66.8781	20.8916	20.8083	456856	33.0023	1.77668	1.57229
DO25068	Adenocarcinoma	Blood derived	52	Female	44.7	41.25	0.716	10377	0	No	No	-	-	-	-	-	-	-	-	-	-
DO25104	Adenocarcinoma	Blood derived	70	Female	44.32	35.72	0.52	64914	0.761097	Yes	Yes	2.51828	3.14671	1448850	94.9171	24.3642	23.83	633238	46.5429	1.27326	1.5708
DO25189	Adenocarcinoma	Solid tissue	47	Male	46.42	45.99	0.36	193539	0.885243	Yes	No	-	-	-	-	-	-	-	-	-	-
DO25320	Adenocarcinoma	Blood derived	65	Male	35.08	35.36	0.85	116919	0.534393	Yes	Yes	8.53577	15.5569	910685	74.5841	53.2622	54.2359	1097276	82.7846	0.899683	2.25645
DO25444	Adenocarcinoma	Blood derived	76	Male	42.73	38.49	0.618	45229	0.485528	Yes	Yes	3.01147	5.55187	576280	41.982	21.6864	21.9482	360851	31.0552	1.56831	1.49054
DO25622	Adenocarcinoma	Solid tissue	70	Male	71.49	72.52	0.5	49189	0	No	No	-	-	-	-	-	-	-	-	-	-
DO25737	Adenocarcinoma	Blood derived	60	Male	41.91	44.12	0.58	590	0	No	No	-	-	-	-	-	-	-	-	-	-
DO25797	Adenocarcinoma	Blood derived	77	Female	45.19	38.7	0.419	166702	0.483167	Yes	Yes	0.93387	1.1532	1474197	97.7378	43.398	43.5858	1122733	102.595	13.9717	14.3073
DO25847	Adenocarcinoma	Blood derived	47	Female	50.48	63.72	0.423	119126	0.594615	Yes	Yes	15.4128	12.4207	1788760	92.5304	37.1406	37.2606	3283406	149.313	0.350878	1.65743
DO25887	Adenocarcinoma	Blood derived	NA	Female	64.63	43.8	0.267	1873	0	No	No	-	-	-	-	-	-	-	-	-	-
DO25927	Adenocarcinoma	Blood derived	61	Female	59.01	50.5	0.18	20954	0.686642	Yes	Yes	2.1194	2.07744	667636	33.7119	5.11231	5.25653	912814	43.3454	0.627977	2.18159
DO25985	Adenocarcinoma	Blood derived	70	Female	40.93	44.46	0.44	69485	0.635594	Yes	Yes	2.53798	2.6506	1098735	87.7876	23.285	22.9804	1239200	96.4488	5.14185	5.24077
DO26062	Adenocarcinoma	Blood derived	79	Female	71.67	67.61	0.48	8319	0	No	No	-	-	-	-	-	-	-	-	-	-
DO26230	Adenocarcinoma	Solid tissue	52	Female	37.29	39.09	0.48	50725	0.638036	Yes	No	-	-	-	-	-	-	-	-	-	-
DO26280	Adenocarcinoma	Solid tissue	79	Female	72.31	38.64	0.26	33800	0	No	No	-	-	-	-	-	-	-	-	-	-
DO26354	Adenocarcinoma	Solid tissue	65	Female	86.56	35.94	0.488	16631	0	No	No	-	-	-	-	-	-	-	-	-	-
DO26427	Squamous cell carcinoma	Solid tissue	77	Male	74.23	39.55	0.464	32073	0.30787	Yes	No	-	-	-	-	-	-	-	-	-	-
DO26434	Squamous cell carcinoma	Blood derived	70	Male	55.63	35.49	0.57	19110	0	No	No	-	-	-	-	-	-	-	-	-	-
DO26445	Squamous cell carcinoma	Solid tissue	71	Male	75.25	37.2	0.526	48106	0.418126	Yes	No	-	-	-	-	-	-	-	-	-	-
DO26459	Squamous cell carcinoma	Blood derived	53	Male	92.08	33.34	0.38	23120	0.36895	Yes	Yes	1.59711	1.94751	2813169	82.3919	4.236	3.57483	601701	42.6726	0.804114	1.07031
DO26461	Squamous cell carcinoma	Solid tissue	58	Male	48.5	45.12	0.84	43005	0.520254	Yes	No	-	-	-	-	-	-	-	-	-	-
DO26463	Squamous cell carcinoma	Blood derived	61	Male	57.76	51.17	0.696	45829	0.485187	Yes	Yes	2.63905	1.83543	1302269	57.629	13.6543	14.5325	1400173	84.6357	6.73292	7.10347
DO26469	Squamous cell carcinoma	Solid tissue	62	Male	66.92	35.96	0.426	137822	0.238523	Yes	No	-	-	-	-	-	-	-	-	-	-
DO26475	Squamous cell carcinoma	Blood derived	80	Male	76.56	38.48	0.56	24266	0.214593	Yes	Yes	1.44507	1.10111	2082140	67.5866	2.19956	2.16058	1815053	144.876	9.08733	9.23801
DO26476	Squamous cell carcinoma	Solid tissue	64	Male	51.45	57.7	0.63	36861	0.418871	Yes	No	-	-	-	-	-	-	-	-	-	-
DO26492	Squamous cell carcinoma	Blood derived	73	Male	72.67	36.15	0.401	22409	0.385525	Yes	Yes	1.33786	1.96662	3358900	113.736	0.657533	1.19543	662592	51.7546	1.70713	2.29274
DO26508	Squamous cell carcinoma	Solid tissue	70	Male	53.97	47.16	0.621	44254	0.462494	Yes	No	-	-	-	-	-	-	-	-	-	-
DO26512	Squamous cell carcinoma	Blood derived	60	Female	70.67	34.78	0.645	51403	0.445354	Yes	Yes	1.38517	1.37666	1477838	50.2683	16.6144	16.736	875609	65.9236	0.0232925	0.506276
DO26540	Squamous cell carcinoma	Solid tissue	47	Male	66.97	53.51	0.479	56610	0.507498	Yes	No	-	-	-	-	-	-	-	-	-	-
DO26553	Squamous cell carcinoma	Solid tissue	58	Female	92.46	42.04	0.705	38015	0.429647	Yes	No	-	-	-	-	-	-	-	-	-	-
DO26563	Squamous cell carcinoma	Blood derived	73	Female	47.77	34.58	0.679	31983	0.408005	Yes	Yes	1.97746	1.97777	886303	45.3426	11.142	12.788	536718	40.7799	0.441126	0.54404
DO26572	Squamous cell carcinoma	Solid tissue	77	Female	69.64	35.85	0.736	13202	0.259283	Yes	No	-	-	-	-	-	-	-	-	-	-
DO26596	Squamous cell carcinoma	Solid tissue	52	Male	51.26	50.99	0.586	33138	0.479771	Yes	No	-	-	-	-	-	-	-	-	-	-
DO26599	Squamous cell carcinoma	Solid tissue	54	Female	54.75	40.9	0.22	47444	0.550012	Yes	No	-	-	-	-	-	-	-	-	-	-
DO26653	Squamous cell carcinoma	Solid tissue	77	Male	48.98	48.54	0.92	5600	0	No	No	-	-	-	-	-	-	-	-	-	-
DO26692	Squamous cell carcinoma	Blood derived	56	Male	56.02	49.1	0.53	24701	0.396925	Yes	Yes	1.59001	1.94081	1041489	47.9584	7.96078	9.63604	751518	40.1019	0.660609	0.855633
DO26710	Squamous cell carcinoma	Solid tissue	68	Male	61.02	35.76	0.62	61112	0.54183	Yes	No	-	-	-	-	-	-	-	-	-	-
DO26719	Squamous cell carcinoma	Blood derived	70	Male	63.58	62.03	0.579	45223	0.397759	Yes	Yes	1.64284	2.01373	1303105	52.4607	13.4267	13.5403	1029561	40.4376	0.779012	1.16956
DO26769	Squamous cell carcinoma	Solid tissue	75	Male	89.59	61.15	0.57	120880	0.567828	Yes	No	-	-	-	-	-	-	-	-	-	-
DO26798	Squamous cell carcinoma	Solid tissue	66	Male	52.98	54.76	0.8	55051	0.364777	Yes	No	-	-	-	-	-	-	-	-	-	-
DO26806	Squamous cell carcinoma	Blood derived	68	Male	56.6	37.96	0.86	54735	0.480862	Yes	Yes	1.43956	0.868679	1589050	71.4969	24.6033	25.2467	1840560	144.746	5.60125	5.81785
DO26894	Squamous cell carcinoma	Solid tissue	65	Male	55.94	44.39	0.75	26150	0	No	No	-	-	-	-	-	-	-	-	-	-
DO26934	Squamous cell carcinoma	Blood derived	61	Male	70.98	67.24	0.405	42136	0.329195	Yes	Yes	1.82574	2.19593	1503635	53.2954	6.48071	6.15376	1127682	40.7935	0.682318	0.818197
DO26957	Squamous cell carcinoma	Blood derived	58	Male	55.78	65.24	0.317	37999	0.445002	Yes	Yes	1.65323	2.11855	1241512	57.9923	7.42633	8.40854	1082887	40.9486	1.4213	1.77403
DO26971	Squamous cell carcinoma	Solid tissue	65	Male	74.76	42.8	0.35	57019	0.57826	Yes	No	-	-	-	-	-	-	-	-	-	-
DO26976	Squamous cell carcinoma	Blood derived	83	Male	66.56	37.6	0.632	33355	0.361788	Yes	Yes	1.41424	1.76417	2322852	86.4147	7.76005	6.92767	663586	49.4251	1.79774	2.17749
DO26987	Squamous cell carcinoma	Solid tissue	64	Female	49.98	54.8	0.619	19218	0.318202	Yes	No	-	-	-	-	-	-	-	-	-	-
DO26993	Squamous cell carcinoma	Blood derived	66	Male	69.56	41.65	0.453	53879	0.505836	Yes	Yes	1.53557	2.12108	1715606	62.5405	10.9083	10.9614	627741	38.447	1.95768	1.8571
DO27025	Squamous cell carcinoma	Solid tissue	71	Male	65.42	51.54	0.393	46179	0.422078	Yes	No	-	-	-	-	-	-	-	-	-	-
DO27067	Squamous cell carcinoma	Blood derived	68	Male	69.4	49.1	0.562	53539	0.713447	Yes	Yes	1.38109	1.91602	1594764	62.5299	15.254	15.2151	970765	49.5147	1.16832	1.51389
DO27081	Squamous cell carcinoma	Solid tissue	76	Female	40.08	66.86	0.841	56161	0.349122	Yes	No	-	-	-	-	-	-	-	-	-	-
DO27104	Squamous cell carcinoma	Solid tissue	74	Male	67.34	45.09	0.399	30819	0.270675	Yes	No	-	-	-	-	-	-	-	-	-	-
DO27120	Squamous cell carcinoma	Blood derived	68	Female	79.93	32.85	0.465	61814	0.442855	Yes	Yes	1.78827	1.94283	1540560	45.0951	11.1312	10.9499	518462	37.4025	0.932331	0.865659
DO27128	Squamous cell carcinoma	Solid tissue	68	Male	44.06	49.16	0.699	79992	0.688286	Yes	No	-	-	-	-	-	-	-	-	-	-
DO27208	Squamous cell carcinoma	Solid tissue	73	Female	80.71	33.51	0.55	42002	0.38381	Yes	No	-	-	-	-	-	-	-	-	-	-
DO27279	Squamous cell carcinoma	Solid tissue	73	Male	82.42	39.52	0.55	62375	0.428545	Yes	No	-	-	-	-	-	-	-	-	-	-
DO27318	Squamous cell carcinoma	Solid tissue	57	Male	70.84	38.86	0.438	75660	0.547053	Yes	No	-	-	-	-	-	-	-	-	-	-
DO27326	Squamous cell carcinoma	Solid tissue	66	Male	63.13	52.99	0.529	77644	0.406405	Yes	No	-	-	-	-	-	-	-	-	-	-
DO27334	Squamous cell carcinoma	Solid tissue	68	Male	74.14	34.6	0.82	49408	0.410781	Yes	No	-	-	-	-	-	-	-	-	-	-
DO27453	Squamous cell carcinoma	Solid tissue	83	Female	64.95	31.12	0.639	30182	0.373813	Yes	No	-	-	-	-	-	-	-	-	-	-
DO27484	Squamous cell carcinoma	Solid tissue	56	Male	92.18	81.02	0.47	69216	0.444717	Yes	No	-	-	-	-	-	-	-	-	-	-
DO27588	Squamous cell carcinoma	Blood derived	74	Male	55.36	30.59	0.703	25341	0	No	No	-	-	-	-	-	-	-	-	-	-
DO27636	Squamous cell carcinoma	Blood derived	56	Male	61.21	50.33	0.734	30266	0.387298	Yes	Yes	1.36837	1.99933	2171659	87.0065	7.7226	7.692	916861	49.9018	1.34587	1.50857
DO27747	Squamous cell carcinoma	Solid tissue	54	Male	52.01	50.9	0.749	58150	0.3875	Yes	No	-	-	-	-	-	-	-	-	-	-
*Clinical and sequence coverage information for PCAWG samples were obtained from the ICGC/TCGA Pan-Cancer Analysis of Whole Genomes Network.25

## Sheet: Supplementary Table 2
Supplementary Table 2. Effect of variant filters in tissue and cfDNA samples*
Variant filter	PCAWG tumor samples (n=31)								PCAWG blood derived normals (n=31)			LUCAS cancer cfDNA (n=89)			LUCAS non-cancer cfDNA (n=74)
	Known somatic mutations	Background sequence changes	Total single molecule sequnce changes	Somatic single molecule mutation frequency (Muts/Mb)	Background single molecule mutation frequency (Muts/Mb)	Single molecule mutation frequency (Muts/Mb)	Cumulative fold enrichment of somatic mutation frequency over background mutation frequency		Background sequence changes	Background single molecule mutation frequency (Muts/Mb)		Single molecule sequence changes	Single molecule mutation frequency (Muts/Mb)		Background single molecule sequence changes	Background single molecule mutation frequency (Muts/Mb)
No filter	8775.87	3931580	3.94036e+06	5.15764	2333.84	2339	-		3869168	2355.27		2801880	1247.13		2860927	1244.58
Phred < 30	6740.97	571787	578528	5.3022	448.853	454.155	5.34529		540299	420.764		944435	467.695		958189	462.554
MAPQ < 40	6712.65	524475	531187	5.47656	427.598	433.074	5.79551		493980	399.092		396155	224.288		403275	222.369
Blacklisted regions	6649	519667	526316	5.44337	425.145	430.588	5.79362		489178	396.564		387596	220.143		394657	218.312
Germline variants	6354.32	272504	278859	5.21289	229.08	234.292	10.297		241459	198.704		63172.2	36.0577		63768.7	35.4068
8-oxo-dG related sequence changes	3188.39	42512.8	45701.2	5.23829	68.4381	73.6763	34.6347		40468.2	67.3191		31178.3	35.7054		31467.7	35.0222
Not in F and R reads (cfDNA only)	3188.39	42512.8	45701.2	5.23829	68.4381	73.6763	34.6347		40468.2	67.3191		2900.75	20.9787		2498.18	18.9636
Regional mutation frequency difference†				12.7412	3.01967	15.7608	1909.28			2.10722			7.7			0
*Sequence data from tissue samples were randomly downsampled to ~2x coverage similar to cfDNA samples. Values reflect the average across samples.
†Overall mutation frequencies in cfDNA samples were scaled such that non-cancer samples have mean values of zero.

## Sheet: Supplementary Table 3
Supplementary Table 3. Summary of LUCAS cohort and genomic analyses*
Patient ID	Patient type	Histological diagnosis	Age at diagnosis	Sex	Stage	Smoking status	Pack years	Autoimmune disease (0=No, 1=Yes)	COPD (0=No, 1=Yes)	CRP (mg/L)	IL-6 (pg/mL)	Prior cancer type	Future cancer type	Time from blood draw to cancer diagnosis	Survival status	Days alive	cfDNA extraction batch	Genomic library batch	Sequencing machine	Flow cell	Lane of flow cell	Sequencing approach	Read type	Read length	Number of sequenced fragments	Number of sequenced reads	Percent of Q20 bases	Percent of Q30 bases	Reads mapped to genome	Whole genome coverage	Estimated 8-oxo-dG level	ichorCNA tumor fraction	Single molecule C>A changes	Single molecule C>A frequency (per Mb of evaluable bases)	Regional difference in single molecule C>A frequency (per Mb of evaluable bases)	GEMINI score[C>A]	DELFI score	GEMINI / DELFI score
CGPLLU272P	benign	Benign	46	Male	NA	smoker, stopped over 6 months	15	0	0	10	2.9	NA	NA	NA	Alive	2779	1	14	1	A	1	WGS	Paired-end	100	38437817	76875634	0.960296	0.936247	70597483	2.28051	1.23875	0.006093	1868	14.3906	-0.334418	0.580529	-	-
CGPLLU273P	no baseline cancer	No baseline cancer	51	Female	NA	smoker	20	0	0	10	7.9	NA	NA	NA	Alive	2779	1	2	3	F	2	WGS	Paired-end	100	40120400	80240800	0.963757	0.937085	75386008	2.43519	1.26083	0.006171	1752	13.8028	-1.57191	0.389898	0.00929109	0.199595
CGPLLU274P	no lung cancer, other cancer, later lung cancer	No baseline cancer	70	Female	NA	never smoker	0	0	0	10	5.9	breast cancer operated	uterine cancer, basal cell carcinoma, NSCLC adeno and NSCLC NEC	-2282, 159, 1461, 1819, 2435	Alive	2779	1	22	3	C	5	WGS	Paired-end	100	34780491	69560982	0.948653	0.917217	62445218	2.01716	1.15304	0.00679	1700	18.8454	-4.33907	0.101968	-	-
CGPLLU275P	no lung cancer, other cancer	Benign	80	Male	NA	smoker, stopped over 6 months	10	0	0	17	7.7	NA	colorectal cancer	2471	Deceased	2697	1	2	2	G	4	WGS	Paired-end	100	38762641	77525282	0.963693	0.937566	72582039	2.34461	1.36235	0.009125	1603	12.7556	-2.72503	0.237264	-	-
CGPLLU276P	no baseline cancer	No baseline cancer	73	Male	NA	smoker	100	0	1	10	11.9	NA	NA	NA	Deceased	203	1	3	3	F	1	WGS	Paired-end	100	44686593	89373186	0.964191	0.938048	83607305	2.70076	1.18768	0.00109	2360	14.0424	-2.24907	0.295138	3.52846e-06	0.147571
CGPLLU277P	benign	Benign	23	Male	NA	smoker, stopped under 6 months	1	0	0	10	9.5	NA	NA	NA	Alive	2779	1	4	2	I	6	WGS	Paired-end	100	40649508	81299016	0.927621	0.881817	73625867	2.37833	1.04687	0.007417	3555	34.9724	1.6886	0.830349	-	-
CGPLLU278P	no baseline cancer	No baseline cancer	59	Male	NA	smoker	43	0	0	10	4.1	NA	NA	NA	Alive	2779	1	5	3	F	2	WGS	Paired-end	100	40764051	81528102	0.954096	0.926861	73070051	2.36038	1.31043	0.007972	2218	14.5186	-2.23904	0.296443	3.55803e-09	0.148222
CGPLLU279P	no lung cancer, other cancer	Benign	65	Female	NA	smoker, stopped over 6 months	16	1	0	20	26	c cavum oris in situ, operated	NA	-4677	Deceased	487	1	3	3	F	2	WGS	Paired-end	100	39650185	79300370	0.963365	0.937445	73682717	2.38017	1.27554	0.008731	1957	14.4869	-1.32814	0.426649	-	-
CGPLLU280P	no lung cancer, other cancer	Benign	71	Male	NA	smoker	60	0	1	15	2.6	bladder cancer stage III	NA	-3943	Deceased	167	1	4	2	I	6	WGS	Paired-end	100	40084995	80169990	0.933464	0.891194	72581531	2.3446	1.06025	0.005963	2899	34.6912	-4.70786	0.0827304	-	-
CGPLLU281P	lung cancer	Squamous	60	Female	IIIB	smoker, stopped over 6 months	5	0	0	22	8.1	NA	NA	NA	Deceased	563	1	1	2	G	5	WGS	Paired-end	100	34493081	68986162	0.952717	0.93067	59585575	1.92479	1.16364	0.03136	1817	15.4072	-0.805798	0.507653	-	-
CGPLLU282P	no baseline cancer	No baseline cancer	24	Female	NA	never smoker	0	1	0	10	4.3	NA	NA	NA	Alive	2778	1	6	2	G	5	WGS	Paired-end	100	33915805	67831610	0.970066	0.948912	63327358	2.04566	1.21803	0.004138	2056	15.9674	-2.84703	0.223755	-	-
CGPLLU283P	lung cancer	Adenocarcinoma	75	Male	IV	smoker, stopped over 6 months	50	0	0	10	2.3	NA	NA	NA	Deceased	425	1	2	2	G	4	WGS	Paired-end	100	42477592	84955184	0.96534	0.939167	79371066	2.56392	1.1815	0.007972	1871	14.1463	0.79573	0.737033	0.884947	0.81099
CGPLLU284P	lung cancer	Adenocarcinoma	62	Male	IV	smoker, stopped over 6 months	80	0	1	36	686	NA	NA	NA	Deceased	97	2	3	3	F	1	WGS	Paired-end	100	35908902	71817804	0.962679	0.936775	66614151	2.15183	1.20568	0.3003	3027	21.8213	10.2914	0.999051	1	0.999526
CGPLLU285P	no lung cancer, other cancer	No baseline cancer	69	Female	NA	smoker, stopped over 6 months	8	0	0	10	1.2	uterine cancer in situ, operated	NA	-9232	Alive	2778	2	5	2	G	8	WGS	Paired-end	100	36762592	73525184	0.932891	0.898881	61866681	1.99848	1.53511	0.008101	1532	15.7779	0.340741	0.678418	-	-
CGPLLU286P	no baseline cancer	No baseline cancer	96	Female	NA	never smoker	0	1	0	10	1.9	NA	NA	NA	Deceased	136	2	24	2	J	2	WGS	Paired-end	100	32277642	64555284	0.973756	0.958161	59817662	1.93229	1.4904	0.002459	2463	19.1624	0.467496	0.695435	-	-
CGPLLU287P	no baseline cancer	No baseline cancer	80	Female	NA	smoker, stopped over 6 months	15	0	0	10	3.5	NA	NA	NA	Deceased	330	2	23	3	C	2	WGS	Paired-end	100	39355815	78711630	0.950128	0.922443	69444202	2.24325	1.1764	0.004161	5867	41.5556	-1.05179	0.469294	-	-
CGPLLU288P	no baseline cancer	No baseline cancer	55	Male	NA	smoker	45	0	0	10	14.2	NA	NA	NA	Alive	2774	2	16	1	D	5	WGS	Paired-end	100	41033880	82067760	0.95579	0.927058	75358687	2.43431	1.56249	0.008835	2180	15.8992	-2.07684	0.317992	0.0098283	0.16391
CGPLLU289P	benign	Benign	35	Male	NA	smoker	17	0	0	10	2.8	NA	NA	NA	Alive	2774	2	15	1	D	7	WGS	Paired-end	100	35760034	71520068	0.941723	0.912333	62147075	2.00753	1.23502	0.004311	2262	23.68	-5.57103	0.0499841	-	-
CGPLLU290P	lung cancer, prior lung cancer	Adenocarcinoma	71	Female	IA	smoker, stopped over 6 months	35	0	1	10	1.9	lung cancer: NSCLC adeno	NA	-4343	Alive	2774	2	4	2	I	8	WGS	Paired-end	100	34870701	69741402	0.953792	0.92703	62840136	2.02992	1.21407	0.01112	3435	28.1725	-1.11094	0.460107	0.195444	0.327775
CGPLLU291P	no baseline cancer	No baseline cancer	75	Female	NA	smoker, stopped over 6 months	1	1	0	10	1	NA	NA	NA	Alive	2774	2	20	2	E	2	WGS	Paired-end	100	39171059	78342118	0.948383	0.91906	69123366	2.23289	1.2781	0.009688	3753	27.832	-0.86895	0.497796	-	-
CGPLLU292P	no lung cancer, other cancer	No baseline cancer	80	Female	NA	never smoker	0	0	0	10	4.3	Superficial spreading malignant melanoma, operated	NA	-147	Alive	2773	2	6	2	G	2	WGS	Paired-end	100	38941973	77883946	0.93803	0.906408	65549969	2.11746	1.27012	0.007324	1557	13.7354	-0.440322	0.564346	-	-
CGPLLU293P	no lung cancer, other cancer	No baseline cancer	70	Female	NA	smoker	35	1	0	10	3.4	breast cancer operated	NA	-10995	Deceased	2336	2	11	1	D	2	WGS	Paired-end	100	35490207	70980414	0.943271	0.912738	61708394	1.99336	1.21366	0.003973	2046	18.0098	2.68995	0.901441	-	-
CGPLLU294P	lung cancer	Adenocarcinoma	79	Female	IV	smoker	30	0	0	41	15.7	NA	NA	NA	Deceased	56	2	5	2	G	8	WGS	Paired-end	100	42647571	85295142	0.958625	0.932209	77839790	2.51445	1.31025	0.08203	2886	17.1057	1.29415	0.792788	1	0.896394
CGPLLU295P	no baseline cancer	No baseline cancer	37	Male	NA	never smoker	0	0	0	10	2.8	NA	NA	NA	Alive	2772	2	12	3	H	3	WGS	Paired-end	100	37708291	75416582	0.964973	0.94254	69244700	2.23681	1.37048	0.003586	2005	14.7211	-2.0313	0.32419	-	-
CGPLLU296P	no lung cancer, other cancer	No baseline cancer	75	Male	NA	smoker, stopped over 6 months	15	0	0	10	14.4	NA	basal cell carcinoma	1875	Alive	2772	3	24	2	J	2	WGS	Paired-end	100	36898524	73797048	0.962252	0.941968	66522276	2.14886	1.4206	0.007149	3136	22.892	-2.31089	0.287173	-	-
CGPLLU297P	no baseline cancer	No baseline cancer	65	Female	NA	smoker, stopped over 6 months	40	0	0	10	1.1	NA	NA	NA	Alive	2771	3	14	1	A	4	WGS	Paired-end	100	33124498	66248996	0.863841	0.807514	56638210	1.82958	1.61752	0.006745	1179	18.945	-3.29582	0.178853	0.299796	0.239324
CGPLLU298P	benign	Benign	68	Female	NA	smoker, stopped over 6 months	1	1	0	10	NA	NA	NA	NA	Alive	2771	3	17	1	D	3	WGS	Paired-end	100	46361609	92723218	0.949263	0.921288	82231331	2.65631	1.56799	0.003106	2709	18.0344	-4.53208	0.09145	-	-
CGPLLU299P	no lung cancer, other cancer	Benign	57	Male	NA	smoker	60	0	0	33	90.1	NA	basal cell carcinoma, hepatocellular carcinoma	903, 1643	Deceased	2196	3	18	1	A	7	WGS	Paired-end	100	42898856	85797712	0.951067	0.921824	77832586	2.51422	1.62131	0.01161	2794	17.82	-2.93856	0.213985	-	-
CGPLLU300P	no baseline cancer	No baseline cancer	84	Female	NA	never smoker	0	0	0	10	1.4	NA	NA	NA	Deceased	1899	3	14	1	A	1	WGS	Paired-end	100	37584999	75169998	0.956932	0.933172	67500591	2.18047	1.78868	0.008069	2126	15.0941	-2.49418	0.264327	-	-
CGPLLU301P	lung cancer	Adenocarcinoma	60	Male	IIIB	smoker	10	0	0	10	4.4	NA	NA	NA	Alive	2771	3	6	2	G	2	WGS	Paired-end	100	43177850	86355700	0.953044	0.925362	76348525	2.46628	1.8571	0.01073	2260	14.4497	1.31318	0.794733	-	-
CGPLLU302P	lung cancer	Squamous	53	Female	IIIA	smoker	35	0	1	18	8.2	NA	NA	NA	Deceased	2373	3	12	3	H	4	WGS	Paired-end	100	39044962	78089924	0.954071	0.925372	71564998	2.31176	1.66684	0.007775	2024	15.1357	-2.29178	0.289622	0.999855	0.644738
CGPLLU303P	no baseline cancer	No baseline cancer	66	Female	NA	smoker, stopped under 6 months	62	0	0	10	5.3	NA	NA	NA	Deceased	276	3	12	3	H	1	WGS	Paired-end	100	40182156	80364312	0.95702	0.927892	73987571	2.39002	1.68624	0.002309	1855	15.3801	-0.491313	0.556502	0.00170813	0.279105
CGPLLU304P	no baseline cancer	No baseline cancer	65	Female	NA	smoker	46	1	0	10	10.1	NA	NA	NA	Alive	2770	3	1	2	I	4	WGS	Paired-end	100	33648290	67296580	0.966121	0.941957	62845058	2.03008	1.29479	0.0044	3404	28.5505	-4.61896	0.0870419	0.810388	0.448715
CGPLLU305P	no baseline cancer	No baseline cancer	73	Male	NA	smoker, stopped over 6 months	34	0	0	10	2.9	NA	NA	NA	Alive	2770	3	2	2	G	4	WGS	Paired-end	100	38612909	77225818	0.958368	0.929094	71401909	2.30649	1.74354	0.008329	2118	14.4044	2.59269	0.895913	0.000596996	0.448255
CGPLLU306P	lung cancer	Adenocarcinoma	56	Male	IV	smoker, stopped over 6 months	25	0	0	84	18.7	NA	NA	NA	Deceased	52	3	14	1	A	4	WGS	Paired-end	100	43435071	86870142	0.88612	0.836903	77009818	2.48764	1.43316	0.06829	1507	16.0772	0.550374	0.706284	0.183314	0.444799
CGPLLU307P	lung cancer	Adenocarcinoma	63	Male	IIB	smoker	40	0	0	11	22.4	NA	NA	NA	Deceased	39	3	11	3	H	5	WGS	Paired-end	100	44076579	88153158	0.951494	0.924495	77844401	2.5146	1.7579	0.003312	2162	13.9026	0.2901	0.671481	0.959485	0.815483
CGPLLU308P	benign	Benign	44	Male	NA	smoker	30	0	0	10	2.9	NA	NA	NA	Alive	2770	4	3	3	F	1	WGS	Paired-end	100	38676528	77353056	0.962679	0.934884	72181130	2.33166	1.56736	0.006034	1935	14.0199	0.292166	0.671765	-	-
CGPLLU309P	benign	Benign	76	Female	NA	smoker, stopped over 6 months	20	1	1	10	4.5	NA	NA	NA	Deceased	42	4	4	2	I	8	WGS	Paired-end	100	31969731	63939462	0.956708	0.9299	58515579	1.89022	1.27496	0.003165	2267	26.8553	3.41238	0.934895	0.98875	0.961823
CGPLLU310P	no baseline cancer	No baseline cancer	57	Female	NA	smoker	30	1	0	10	2.3	NA	NA	NA	Alive	2767	5	5	2	G	8	WGS	Paired-end	100	41119209	82238418	0.961917	0.933453	77204819	2.49394	1.71413	0.006522	2140	15.3289	-1.97556	0.331862	0.278832	0.305347
CGPLLU311P	lung cancer	Adenocarcinoma	86	Male	IV	smoker, stopped over 6 months	25	0	1	18	6.3	NA	NA	NA	Deceased	305	5	13	3	F	3	WGS	Paired-end	100	39322723	78645446	0.954489	0.928177	70319784	2.27154	1.83182	0.01323	1957	14.1592	1.50327	0.81342	-	-
CGPLLU312P	no lung cancer, other cancer	No baseline cancer	73	Male	NA	smoker	17	0	0	10	2.7	NA	squamous cell carcinoma	634	Deceased	938	5	21	3	C	8	WGS	Paired-end	100	38816086	77632172	0.929808	0.885377	69742215	2.25288	1.58998	0.003372	2660	22.5106	0.522935	0.702717	-	-
CGPLLU313P	lung cancer	Adenocarcinoma	65	Male	IV	never smoker	0	0	0	27	NA	NA	NA	NA	Deceased	28	5	18	1	A	7	WGS	Paired-end	100	37281513	74563026	0.957559	0.93056	68628344	2.2169	1.4874	0.09317	2094	16.4127	-3.22524	0.185416	-	-
CGPLLU314P	lung cancer, other cancer	Adenocarcinoma	72	Male	IV	smoker, stopped over 6 months	40	0	0	11	4.8	prostate cancer operated	NA	-622	Alive	2766	5	9	3	F	4	WGS	Paired-end	100	32428726	64857452	0.95889	0.928421	60533874	1.95542	1.60408	0.001215	1566	14.6114	-0.1794	0.603899	0.183292	0.393595
CGPLLU315P	no baseline cancer	No baseline cancer	54	Male	NA	smoker	40	0	0	17	16.8	NA	NA	NA	Alive	2765	5	6	2	G	2	WGS	Paired-end	100	32554865	65109730	0.931291	0.89694	53351112	1.7234	1.65634	0.012	1356	13.5284	-1.88086	0.3451	0.000892048	0.172996
CGPLLU316P	lung cancer	Squamous	73	Male	IIIB	smoker	50	0	0	10	5.2	NA	NA	NA	Deceased	734	5	7	2	I	3	WGS	Paired-end	100	43225381	86450762	0.939139	0.904687	76266638	2.46364	1.21745	0.008354	3256	27.0252	0.558789	0.707373	0.360383	0.533878
CGPLLU317P	no baseline cancer	No baseline cancer	59	Male	NA	never smoker	0	0	0	10	3.1	NA	NA	NA	Alive	2765	5	8	3	F	7	WGS	Paired-end	100	41610863	83221726	0.934981	0.904947	68857786	2.22431	1.36318	0.007074	3080	21.9823	-0.0569588	0.622033	-	-
CGPLLU318P	no lung cancer, other cancer	No baseline cancer	61	Male	NA	smoker	23	0	0	144	21.8	Superficial spreading malignant melanoma, operated	renal cancer disseminated	-1434, 231	Deceased	821	5	8	1	D	2	WGS	Paired-end	100	41180407	82360814	0.951761	0.925071	72736172	2.34959	1.40314	0.0082	2640	18.021	-0.532923	0.550081	-	-
CGPLLU319P	no lung cancer, other cancer	No baseline cancer	63	Male	NA	smoker, stopped over 6 months	20	0	0	10	11.8	prostate cancer operated	NA	-1770	Deceased	2718	5	21	3	C	8	WGS	Paired-end	100	53627223	107254446	0.942803	0.90498	98018731	3.16629	1.43235	0.001579	4140	22.5444	-0.0808446	0.618521	-	-
CGPLLU320P	lung cancer	Adenocarcinoma	71	Female	IV	smoker, stopped over 6 months	40	0	1	10	3.3	NA	basal cell carcinoma	NA	Deceased	78	5	20	2	E	2	WGS	Paired-end	100	32579415	65158830	0.929958	0.892558	55038639	1.77791	1.46476	0.01047	2630	28.8378	5.03225	0.975298	0.707781	0.841539
CGPLLU321P	lung cancer	Squamous	65	Female	IIIA	unknown	20	0	0	32	11.8	NA	NA	NA	Deceased	606	5	24	2	J	2	WGS	Paired-end	100	16881820	33763640	0.970434	0.952223	31411069	1.01467	1.45384	0.01024	885	19.1819	-7.22119	0.0184309	0.609538	0.313984
CGPLLU322P	benign	Benign	47	Female	NA	smoker, stopped over 6 months	3	0	0	10	2.1	NA	NA	NA	Alive	2760	6	11	3	H	6	WGS	Paired-end	100	32306530	64613060	0.95599	0.93268	56758931	1.83348	1.55939	0.01467	1548	14.4962	-1.81129	0.354982	-	-
CGPLLU323P	lung cancer, other cancer	Squamous	63	Female	IA	smoker, stopped over 6 months	40	1	0	10	3.1	uterine cancer in situ, operated	NA	-7529	Alive	2760	6	1	2	I	4	WGS	Paired-end	100	32554517	65109034	0.970022	0.948378	60992333	1.97023	1.36387	0.007676	2875	27.7229	6.33887	0.988923	0.0656476	0.527285
CGPLLU324P	no lung cancer, other cancer	No baseline cancer	79	Female	NA	smoker	10	1	1	10	3.9	basal cell carcinoma	NA	-3878	Alive	2760	6	13	3	F	3	WGS	Paired-end	100	35000335	70000670	0.967072	0.943673	65427487	2.1135	1.47476	0.004141	1601	14.0998	0.545877	0.705701	-	-
CGPLLU325P	lung cancer	Adenocarcinoma	63	Female	IIIA	smoker	40	1	0	11	7.2	NA	NA	NA	Deceased	296	6	1	2	I	4	WGS	Paired-end	100	35448747	70897494	0.96755	0.943836	66588896	2.15102	1.24673	0.01015	3702	29.185	1.44029	0.807378	0.983918	0.895648
CGPLLU326P	no lung cancer, other cancer	No baseline cancer	58	Female	NA	smoker, stopped over 6 months	4	0	0	10	1.7	uterine cancer in situ, operated	NA	-10997	Alive	2759	6	8	3	F	6	WGS	Paired-end	100	37585427	75170854	0.956547	0.927066	68982654	2.22834	1.4054	0.01013	2958	24.1587	1.10124	0.772303	-	-
CGPLLU327P	lung cancer	SCLC	66	Female	IIIB	smoker	40	1	1	10	2.8	NA	NA	NA	Alive	2758	6	2	2	G	4	WGS	Paired-end	100	39813653	79627306	0.961436	0.933377	74293935	2.39991	1.53651	0.2381	2903	19.8095	3.64744	0.943278	0	0.471639
CGPLLU328P	no lung cancer, other cancer	No baseline cancer	82	Female	NA	smoker, stopped over 6 months	15	0	0	19	NA	basal cell carcinoma	basal cell carcinoma, ovarian cancer disseminated	-240, 611, 2570	Alive	2758	6	23	3	C	3	WGS	Paired-end	100	43481291	86962582	0.945942	0.914073	76927302	2.48498	1.82092	0.002174	2724	18.2572	-1.07409	0.465828	-	-
CGPLLU329P	no lung cancer, other cancer	No baseline cancer	77	Male	NA	smoker, stopped under 6 months	35	0	1	15	2.8	basal cell carcinoma	NA	-1092	Alive	2758	6	8	3	F	6	WGS	Paired-end	100	34326183	68652366	0.944719	0.91337	59988054	1.93779	1.44899	0.008549	2474	22.954	-4.21922	0.109028	-	-
CGPLLU330P	no baseline cancer	No baseline cancer	66	Male	NA	smoker, stopped over 6 months	10	0	0	10	1.7	NA	NA	NA	Alive	2757	6	11	3	H	5	WGS	Paired-end	100	32679170	65358340	0.942966	0.915889	55193202	1.7829	1.22155	0.002451	1473	13.8723	-4.09987	0.116481	-	-
CGPLLU331P	lung cancer, other cancer	Adenosquamous	72	Female	IA	smoker	52	0	1	10	1.4	NA	breast cancer	1246	Deceased	2722	6	3	2	G	5	WGS	Paired-end	100	22094230	44188460	0.958909	0.934866	39850887	1.2873	1.55424	0.003606	782	15.5769	2.81029	0.907919	0.0084575	0.458188
CGPLLU332P	benign	Benign	71	Female	NA	smoker, stopped over 6 months	27	1	0	23	10.3	NA	NA	NA	Alive	2757	6	16	1	D	5	WGS	Paired-end	100	37502182	75004364	0.940974	0.909267	65464645	2.1147	1.35421	0.006537	1839	15.7114	-2.83619	0.224932	0.519258	0.372095
CGPLLU333P	lung cancer	Squamous	63	Female	IIIA	smoker, stopped under 6 months	45	1	0	29	14.6	NA	NA	NA	Alive	2757	7	4	2	I	8	WGS	Paired-end	100	41888328	83776656	0.964495	0.940951	77229362	2.49474	1.29213	0.008886	3955	27.7441	-0.00923843	0.629013	0.999999	0.814506
CGPLLU334P	no baseline cancer	No baseline cancer	63	Male	NA	smoker	50	0	1	40	265	NA	NA	NA	Deceased	575	7	10	3	F	8	WGS	Paired-end	100	30686762	61373524	0.933189	0.897945	51671239	1.66913	1.46647	0.002875	2252	22.8167	-3.19462	0.188322	0.596611	0.392466
CGPLLU335P	lung cancer	Squamous	61	Male	IV	smoker, stopped under 6 months	45	0	0	42	17.6	NA	NA	NA	Deceased	231	7	5	2	G	8	WGS	Paired-end	100	38513563	77027126	0.957987	0.929422	70799946	2.28705	1.30365	0.3488	2593	20.4897	4.0872	0.956302	1	0.978151
CGPLLU336P	lung cancer	Adenocarcinoma	69	Female	IIIB	smoker	55	1	0	10	4.2	NA	NA	NA	Deceased	723	7	6	2	G	2	WGS	Paired-end	100	46744747	93489494	0.962439	0.937338	85743130	2.76975	1.56989	0.01232	2330	14.2403	-1.47802	0.40393	0.879698	0.641814
CGPLLU337P	no lung cancer, other cancer	No baseline cancer	62	Female	NA	never smoker	0	1	0	10	0.84	squamous cell carcinoma ,operared	NA	-253	Alive	2752	7	17	1	D	6	WGS	Paired-end	100	42653641	85307282	0.923496	0.884467	71894734	2.32241	1.60163	0.02756	2440	19.0562	-1.01703	0.474703	-	-
CGPLLU338P	benign	Benign	64	Female	NA	never smoker	0	1	0	10	2.4	NA	NA	NA	Deceased	1404	7	13	3	F	2	WGS	Paired-end	100	38889454	77778908	0.955572	0.93106	69290732	2.23829	1.86996	0.01204	1912	14.1163	-1.96722	0.333017	-	-
CGPLLU339P	benign	Benign	19	Male	NA	never smoker	0	0	0	10	2.7	NA	NA	NA	Alive	2751	7	15	1	A	3	WGS	Paired-end	100	34593347	69186694	0.960753	0.938392	63250220	2.04317	1.51629	0.007133	2162	17.8806	1.03135	0.764538	-	-
CGPLLU340P	benign	Benign	86	Female	NA	never smoker	0	0	0	10	11.4	NA	NA	NA	Alive	2751	7	7	1	D	2	WGS	Paired-end	100	37913555	75827110	0.936601	0.904596	64929106	2.0974	1.31555	0.01177	2305	18.1759	-0.872604	0.497226	-	-
CGPLLU341P	lung cancer	Squamous	76	Male	IB	smoker	40	0	0	14	16.7	NA	NA	NA	Deceased	1481	7	16	1	A	8	WGS	Paired-end	100	44154159	88308318	0.958262	0.932677	81042668	2.61792	1.2053	0.002004	2414	17.4297	-1.37098	0.42012	0.83042	0.62527
CGPLLU342P	no lung cancer, other cancer	No baseline cancer	75	Male	NA	smoker	100	0	0	10	5.2	NA	prostate cancer	958	Deceased	2247	7	2	2	I	7	WGS	Paired-end	100	32466178	64932356	0.962647	0.934453	60899530	1.96723	1.45045	0.01025	2242	19.7496	0.775943	0.734631	-	-
CGPLLU343P	lung cancer, other cancer	SCLC	69	Male	IIIB	smoker, stopped over 6 months	45	0	0	33	20.3	bladder cancer operated	NA	-2326	Deceased	573	7	23	3	C	4	WGS	Paired-end	100	52971397	105942794	0.942325	0.909092	92684107	2.99397	1.17573	0.4145	7497	28.6251	12.3341	0.999735	1	0.999867
CGPLLU344P	lung cancer	Squamous	71	Male	IIIA	smoker, stopped over 6 months	35	1	0	11	8.3	NA	NA	NA	Deceased	291	7	11	3	H	5	WGS	Paired-end	100	38493733	76987466	0.940354	0.910261	65353385	2.11111	1.25531	0.05181	1835	15.4697	1.61358	0.823649	1	0.911824
CGPLLU345P	no lung cancer, other cancer	Benign	72	Male	NA	smoker	110	0	0	25	44.7	laryngeal cancer,operated	NA	-4201	Alive	2750	8	3	2	G	1	WGS	Paired-end	100	40344046	80688092	0.967278	0.943984	74768175	2.41523	1.53391	0.005911	2047	14.3947	2.02337	0.857799	-	-
CGPLLU346P	no baseline cancer	No baseline cancer	66	Female	NA	smoker, stopped under 6 months	40	0	1	10	3	NA	NA	NA	Alive	2750	8	7	3	F	8	WGS	Paired-end	100	38654634	77309268	0.958281	0.930673	71699409	2.3161	1.52077	0.009491	3103	23.3701	-1.38663	0.417741	0.00543069	0.211586
CGPLLU347P	met to lung, other cancer	Metastasis from another primary cancer	64	Male	IV	smoker, stopped over 6 months	10	1	0	13	11.5	Superficial spreading malignant melanoma, operated	NA	-3803	Deceased	171	8	14	1	A	4	WGS	Paired-end	100	34054753	68109506	0.883919	0.832137	61004399	1.97062	1.32298	0.1559	1142	14.8708	-3.66005	0.14785	-	-
CGPLLU348P	benign	Benign	67	Male	NA	smoker	45	0	1	55	67.6	NA	NA	NA	Alive	2750	8	17	2	B	1	WGS	Paired-end	100	46860648	93721296	0.950228	0.919225	84484573	2.7291	1.26503	0.005043	2480	14.5208	-2.17718	0.304561	0.000970205	0.152766
CGPLLU349P	lung cancer, other cancer	Adenocarcinoma	71	Female	IIIA	smoker	40	0	1	18	9.2	breast cancer operated	NA	-2516	Deceased	754	8	8	3	F	6	WGS	Paired-end	100	41716513	83433026	0.95278	0.921576	76367176	2.46688	1.26021	0.006859	3688	23.0951	-2.22889	0.297767	0.347929	0.322848
CGPLLU350P	no lung cancer, later lung cancer	No baseline cancer	78	Female	NA	smoker, stopped over 6 months	40	0	1	10	3.8	NA	NA	1954	Deceased	2051	8	4	2	I	8	WGS	Paired-end	100	42553009	85106018	0.965366	0.941303	79279079	2.56095	1.1675	0.008241	3994	27.8577	-1.2577	0.437442	-	-
CGPLLU351P	benign	Benign	48	Male	NA	never smoker	0	1	0	10	1.02	NA	NA	NA	Alive	2746	8	1	2	I	4	WGS	Paired-end	100	38790586	77581172	0.965258	0.944779	70021051	2.26189	1.23205	0.009252	4168	29.4111	-0.0615198	0.621364	-	-
CGPLLU352P	no baseline cancer	No baseline cancer	41	Male	NA	smoker, stopped over 6 months	21	0	0	10	2.3	NA	NA	NA	Alive	2745	8	2	2	I	7	WGS	Paired-end	100	34973325	69946650	0.96519	0.93967	65355089	2.11116	1.46794	0.009666	2345	21.3323	1.20812	0.783825	-	-
CGPLLU353P	benign	Benign	60	Male	NA	smoker, stopped over 6 months	38	0	1	34	16.2	NA	NA	NA	Alive	2745	8	3	2	G	1	WGS	Paired-end	100	40956000	81912000	0.967552	0.944067	76044834	2.45647	1.19965	0.004909	2157	14.7521	-0.365709	0.575763	0.0788495	0.327306
CGPLLU354P	no baseline cancer	No baseline cancer	43	Female	NA	smoker, stopped over 6 months	22	0	0	10	2.1	NA	NA	NA	Alive	2745	8	4	2	G	5	WGS	Paired-end	100	32266127	64532254	0.96368	0.938992	59365358	1.91768	1.18685	0.01248	1475	16.2712	4.10803	0.956843	-	-
CGPLLU355P	met to lung, other cancer	Metastasis from another primary cancer	76	Male	IV	smoker, stopped over 6 months	1	0	0	10	7.6	rectal cancer operated	rectal cancer recurrent, pancreatic cancer	-1117, 112, 2036	Deceased	2064	8	16	1	D	5	WGS	Paired-end	100	40366826	80733652	0.943342	0.910229	72360125	2.33744	1.48003	0.006935	2156	15.36	-1.83912	0.351014	-	-
CGPLLU356P	no lung cancer, other cancer	Benign	80	Male	NA	smoker, stopped over 6 months	20	1	0	11	6.7	squamous cell carcinoma , basal cell carcinoma operated	basal cell carcinoma	-1667, -720, 1633	Alive	2744	8	5	2	G	8	WGS	Paired-end	100	48527150	97054300	0.958655	0.929555	90021825	2.90797	1.55783	0.009185	2780	15.5951	1.53378	0.816294	-	-
CGPLLU357P	no lung cancer, other cancer	No baseline cancer	52	Female	NA	smoker, stopped over 6 months	12	1	0	10	4.1	renal cancer (pelvis), rectal cancer, sigmoidal cancer	sigmoidal cancer recurrent	-2845,-2235,-1270, 1559	Deceased	1586	9	6	2	I	5	WGS	Paired-end	100	36270657	72541314	0.934118	0.891233	64916982	2.09701	1.40271	0.006448	2928	28.208	1.22637	0.78575	-	-
CGPLLU358P	benign	Benign	56	Female	NA	smoker	50	0	0	10	3.1	NA	NA	NA	Alive	2743	9	5	2	G	8	WGS	Paired-end	100	48904742	97809484	0.955941	0.928615	88842817	2.86988	1.77494	0.007763	2765	15.3929	-0.628706	0.535239	0.0869413	0.31109
CGPLLU359P	no baseline cancer	No baseline cancer	63	Female	NA	smoker	40	0	1	10	4.9	NA	NA	NA	Alive	2743	9	6	2	I	5	WGS	Paired-end	100	37102483	74204966	0.934654	0.891413	66780299	2.1572	1.22821	0.002371	2568	27.3247	-4.86987	0.0753708	8.11827e-07	0.0376858
CGPLLU360P	benign	Benign	36	Male	NA	smoker	36	1	0	10	39	NA	NA	NA	Deceased	2094	9	11	3	H	1	WGS	Paired-end	100	36597713	73195426	0.94415	0.913876	62915707	2.03236	1.35799	0.01785	1911	15.1306	-0.845744	0.501418	-	-
CGPLLU361P	no baseline cancer	No baseline cancer	89	Female	NA	smoker, stopped over 6 months	38	1	1	10	4.1	NA	NA	NA	Deceased	2337	9	9	3	F	4	WGS	Paired-end	100	38597547	77195094	0.936073	0.903254	65394649	2.11244	1.57864	0.01028	1980	14.9109	2.7944	0.907086	-	-
CGPLLU362P	no baseline cancer	No baseline cancer	71	Female	NA	smoker, stopped over 6 months	20	0	1	10	6.5	NA	NA	NA	Deceased	1248	9	13	3	F	3	WGS	Paired-end	100	39112701	78225402	0.955866	0.929374	70655460	2.28238	1.63699	0.01432	2309	14.8989	-1.73248	0.366329	3.24347e-06	0.183166
CGPLLU363P	no lung cancer, other cancer	No baseline cancer	82	Male	NA	smoker	53	0	1	10	10.1	NA	prostate cancer, malignant melanoma, colon cancer adeno	121, 377, 189	Deceased	207	9	7	2	I	3	WGS	Paired-end	100	40123113	80246226	0.943607	0.908654	72001937	2.32587	1.21547	0.008401	3245	26.7485	2.70443	0.902242	-	-
CGPLLU364P	benign	Benign	41	Male	NA	smoker	25	0	0	11	3.5	NA	NA	NA	Alive	2739	9	7	2	I	1	WGS	Paired-end	100	36419691	72839382	0.952367	0.928267	63458791	2.04991	1.25325	0.008993	2208	18.9699	1.00798	0.761901	-	-
CGPLLU365P	no lung cancer, other cancer	No baseline cancer	52	Female	NA	smoker, stopped over 6 months	11	0	0	10	1.6	hodgkins lymphoma, basal cell carcinoma	basal cell carcinoma	-3933, -1308, 797	Alive	2738	9	11	3	H	6	WGS	Paired-end	100	37094651	74189302	0.927558	0.898918	57828316	1.86802	1.42254	0.002246	1409	13.5283	1.28669	0.792022	-	-
CGPLLU366P	lung cancer, prior lung cancer	Squamous	84	Male	IV	smoker, stopped over 6 months	70	0	0	66	42.8	lung cancer: NSCLC plano T2BN0M0	NA	-803	Deceased	377	9	14	1	A	4	WGS	Paired-end	100	36900985	73801970	0.862432	0.810634	59792294	1.93147	1.4163	0.01177	1036	15.1302	-4.85363	0.0760806	-	-
CGPLLU367P	no baseline cancer	No baseline cancer	79	Female	NA	smoker, stopped over 6 months	40	0	0	10	3.2	NA	NA	NA	Alive	2736	10	16	1	D	5	WGS	Paired-end	100	45266893	90533786	0.949336	0.916959	82644000	2.66964	1.52507	0.01247	2478	16.1481	-2.60901	0.250621	0.496803	0.373712
CGPLLU368P	no baseline cancer	No baseline cancer	81	Female	NA	smoker, stopped under 6 months	25	0	1	16	7.9	NA	NA	NA	Deceased	196	10	9	3	F	4	WGS	Paired-end	100	39636959	79273918	0.952236	0.926466	69824229	2.25553	1.76839	0.007231	2029	14.6644	-1.02482	0.473489	-	-
CGPLLU369P	lung cancer, other cancer	Adenocarcinoma	65	Female	IV	unknown	35	0	0	27	10	uterine cancer operated	basal cell carcinoma	-561	Deceased	542	10	18	1	D	4	WGS	Paired-end	100	44953302	89906604	0.949367	0.916601	82623055	2.66897	1.53586	0.002487	3276	19.6022	-0.933167	0.487774	0.638519	0.563147
CGPLLU370P	no lung cancer, other cancer	No baseline cancer	59	Female	NA	never smoker	0	1	0	10	2.1	NA	breast cancer operated	130	Alive	2736	10	23	3	C	3	WGS	Paired-end	100	43371653	86743306	0.946138	0.912062	77758221	2.51182	1.56563	0.007232	3346	19.3666	-0.607154	0.538585	-	-
CGPLLU371P	no lung cancer, other cancer	No baseline cancer	75	Female	NA	smoker	40	0	0	10	2.3	basal cell carcinoma	NA	-2901	Alive	2736	10	15	2	B	3	WGS	Paired-end	100	39818179	79636358	0.960119	0.930546	74016816	2.39096	1.67909	0.006931	2014	14.8161	1.74567	0.83531	-	-
CGPLLU372P	no baseline cancer	No baseline cancer	63	Female	NA	smoker, stopped under 6 months	25	0	0	10	2.9	NA	NA	NA	Deceased	1805	10	12	3	H	4	WGS	Paired-end	100	42060783	84121566	0.949598	0.917614	76479811	2.47052	1.91982	0.009489	2020	14.461	0.465025	0.695108	5.03677e-06	0.347557
CGPLLU373P	lung cancer, other cancer	Squamous	82	Female	IIIA	smoker, stopped over 6 months	10	0	0	28	21	breast cancer operated	NA	-5852	Deceased	228	10	21	3	C	8	WGS	Paired-end	100	44762217	89524434	0.947606	0.911408	82360722	2.66049	1.23908	0.007549	3519	23.112	-2.4763	0.266503	-	-
CGPLLU374P	benign	Benign	83	Female	NA	smoker	50	0	1	10	4	NA	NA	NA	Deceased	1419	10	15	1	A	3	WGS	Paired-end	100	36070531	72141062	0.952925	0.926407	64802644	2.09332	1.47279	0.006299	1940	16.5635	-3.22472	0.185465	-	-
CGPLLU375P	lung cancer	Adenocarcinoma	80	Male	IV	smoker, stopped over 6 months	20	0	1	353	1076	NA	NA	NA	Deceased	21	10	17	1	D	6	WGS	Paired-end	100	41797486	83594972	0.933985	0.899665	71511609	2.31003	1.27844	0.003012	2786	18.8642	0.563716	0.708009	0.367739	0.537874
CGPLLU376P	lung cancer, other cancer	Adenocarcinoma	78	Female	IA	smoker, stopped over 6 months	22	0	0	10	3.3	breast cancer operated, malignant melanoma operated	abdominal sarcoma	-3867, -259, 1499	Deceased	1563	10	1	2	I	4	WGS	Paired-end	100	25240555	50481110	0.947738	0.919449	43868580	1.41708	1.26878	0.008043	1938	27.9611	-3.1677	0.190905	0.999937	0.595421
CGPLLU377P	benign	Benign	85	Female	NA	smoker, stopped over 6 months	25	0	0	10	59	NA	NA	NA	Deceased	2517	10	21	3	C	1	WGS	Paired-end	100	125116370	250232740	0.942645	0.907714	223255281	7.2118	1.41676	0.002241	10887	24.7582	-0.860481	0.499118	-	-
CGPLLU378P	lung cancer	Squamous	58	Male	IV	smoker, stopped over 6 months	24	1	0	84	23	NA	NA	NA	Deceased	52	10	2	2	I	7	WGS	Paired-end	100	38940882	77881764	0.965734	0.939639	73353075	2.36952	1.49117	0.1162	3215	21.4717	0.484412	0.697668	0	0.348834
CGPLLU379P	no baseline cancer	No baseline cancer	59	Male	NA	smoker, stopped over 6 months	15	0	0	10	1.8	NA	NA	NA	Alive	2732	11	11	3	H	4	WGS	Paired-end	100	36369338	72738676	0.931975	0.896194	62015981	2.0033	1.33456	0.008163	1475	14.0319	-0.434737	0.565203	-	-
CGPLLU380P	benign	Benign	46	Male	NA	smoker	30	0	0	10	1.5	NA	NA	NA	Alive	2732	11	1	2	I	4	WGS	Paired-end	100	36647391	73294782	0.97448	0.95613	68538987	2.21401	1.25774	0.006739	4229	28.7705	-4.35162	0.101253	-	-
CGPLLU381P	no baseline cancer	No baseline cancer	46	Female	NA	smoker, stopped under 6 months	15	0	0	10	0.8	NA	NA	NA	Alive	2732	11	2	2	I	7	WGS	Paired-end	100	34193797	68387594	0.968506	0.9444	64159000	2.07252	1.26767	0.01021	2251	20.702	-1.36069	0.421685	-	-
CGPLLU382P	benign	Benign	53	Male	NA	never smoker	0	0	0	10	1.99	NA	NA	NA	Alive	2732	11	3	2	G	1	WGS	Paired-end	100	33630920	67261840	0.96007	0.931706	61562135	1.98864	1.08258	0.007305	1679	14.5038	0.343935	0.678853	-	-
CGPLLU383P	met to lung	Metastasis from another primary cancer	33	Male	IV	never smoker	0	0	0	22	12.4	NA	NA	NA	Alive	2731	11	3	2	G	1	WGS	Paired-end	100	35333628	70667256	0.966037	0.940763	66020975	2.13267	1.18137	0.1765	2032	15.9296	1.63404	0.825496	-	-
CGPLLU384P	lung cancer	Adenocarcinoma	66	Female	IV	smoker	52	1	0	10	9.2	NA	NA	NA	Deceased	358	11	4	2	I	8	WGS	Paired-end	100	23266592	46533184	0.962579	0.940274	42195476	1.36304	1.10248	0.002347	1836	28.105	-1.07668	0.465424	0.990891	0.728157
CGPLLU385P	no baseline cancer	No baseline cancer	35	Female	NA	smoker, stopped over 6 months	14	0	0	21	0.7	NA	NA	NA	Alive	2731	11	4	2	I	8	WGS	Paired-end	100	39213507	78427014	0.96317	0.939623	71871361	2.32166	1.15073	0.008205	3522	27.6279	-0.572348	0.543981	-	-
CGPLLU386P	no baseline cancer	No baseline cancer	61	Male	NA	never smoker	0	0	0	10	1.2	NA	NA	NA	Alive	2730	11	5	2	G	7	WGS	Paired-end	100	44124157	88248314	0.951075	0.917922	80808348	2.61035	1.30654	0.006882	2179	14.3734	2.37827	0.88275	-	-
CGPLLU387P	no baseline cancer	No baseline cancer	52	Female	NA	smoker, stopped over 6 months	25	0	0	10	1	NA	NA	NA	Alive	2730	11	6	2	I	5	WGS	Paired-end	100	38086181	76172362	0.939836	0.902939	67764595	2.189	1.14443	0.005549	2846	27.9889	-2.50337	0.263212	0.229516	0.246364
CGPLLU388P	lung cancer	Squamous	75	Male	IV	smoker, stopped over 6 months	75	0	1	144	20.3	NA	NA	NA	Deceased	23	12	5	2	G	7	WGS	Paired-end	100	42012460	84024920	0.950255	0.915043	77042587	2.4887	1.19557	0.01381	2092	14.7468	1.10359	0.772561	0.998776	0.885668
CGPLLU389P	no baseline cancer	No baseline cancer	67	Male	NA	smoker	47	0	0	10	2.2	NA	NA	NA	Alive	2730	12	18	1	A	7	WGS	Paired-end	100	34336138	68672276	0.962775	0.937054	64245633	2.07532	1.2276	0.01069	1897	15.0536	-3.05528	0.201983	0.0286628	0.115323
CGPLLU390P	lung cancer, prior lung cancer	Unknown	74	Male	IV	smoker, stopped over 6 months	50	1	0	83	72.5	lung cancer: NSCLC plano	NA	-134	Deceased	112	12	14	1	A	4	WGS	Paired-end	100	35057365	70114730	0.89538	0.849425	62791591	2.02835	1.23426	0.09093	1305	15.3211	0.551509	0.706431	1	0.853215
CGPLLU391P	benign	Benign	56	Male	NA	smoker, stopped over 6 months	3	0	0	10	1.6	NA	NA	NA	Alive	2730	12	18	2	B	3	WGS	Paired-end	100	42929289	85858578	0.954505	0.923519	78898824	2.54866	1.2154	0.007179	2195	14.7804	-1.44808	0.408439	-	-
CGPLLU392P	lung cancer	Squamous	76	Male	IV	unknown	NA	0	0	26	9.7	NA	NA	NA	Deceased	70	12	6	2	G	5	WGS	Paired-end	100	49671159	99342318	0.968567	0.949198	91081469	2.9422	1.17235	0.8142	3945	16.6826	1.97692	0.854225	-	-
CGPLLU393P	no baseline cancer	No baseline cancer	53	Female	NA	smoker, stopped under 6 months	10	0	0	10	0.54	NA	NA	NA	Alive	2730	12	20	2	B	6	WGS	Paired-end	100	38231735	76463470	0.945544	0.918731	65625175	2.11989	1.15925	0.005419	3415	26.1594	-0.892228	0.494163	-	-
CGPLLU395P	no baseline cancer	No baseline cancer	84	Male	NA	smoker, stopped over 6 months	5	0	0	32	25	NA	NA	NA	Alive	2729	12	12	1	D	2	WGS	Paired-end	100	39159580	78319160	0.954161	0.926094	71178593	2.29928	1.16021	0.002273	2347	17.3485	-0.506512	0.554159	-	-
CGPLLU396P	no baseline cancer	No baseline cancer	64	Female	NA	never smoker	0	1	0	10	0.98	NA	NA	NA	Alive	2729	12	9	3	F	4	WGS	Paired-end	100	37853804	75707608	0.945901	0.916031	66099226	2.1352	1.35102	0.003927	1631	13.7553	-1.57647	0.389221	-	-
CGPLLU397P	lung cancer, other cancer	SCLC	57	Female	IB	smoker	40	0	0	10	1.38	breast cancer operated	NA	-64	Deceased	1059	12	15	1	D	7	WGS	Paired-end	100	40993006	81986012	0.957281	0.932417	73858140	2.38583	1.08648	0.006405	3360	24.0715	2.20723	0.871236	0.061629	0.466433
CGPLLU398P	lung cancer	Adenocarcinoma	62	Male	IV	smoker, stopped over 6 months	40	0	0	10	1.31	NA	NA	NA	Deceased	238	12	22	3	C	6	WGS	Paired-end	100	45474416	90948832	0.942019	0.907966	80254137	2.59244	1.17292	0.007661	3213	19.6504	2.39748	0.883986	0.999995	0.94199
CGPLLU399P	no lung cancer, other cancer	No baseline cancer	71	Male	NA	smoker, stopped over 6 months	45	1	1	10	13.2	NA	prostate cancer, bladder cancer	734, 1419	Deceased	1481	13	15	1	A	3	WGS	Paired-end	100	41165386	82330772	0.965942	0.944103	75913650	2.45223	1.40054	0.01217	2891	18.3179	0.919664	0.751753	-	-
CGPLLU400P	lung cancer	Adenocarcinoma	86	Female	IV	smoker, stopped over 6 months	17	0	0	12	16.3	NA	NA	NA	Deceased	575	13	9	3	F	4	WGS	Paired-end	100	36947611	73895222	0.957333	0.93186	66321760	2.14239	1.69649	0.006379	1861	15.1193	-0.678504	0.527497	-	-
CGPLLU401P	no baseline cancer	No baseline cancer	58	Male	NA	smoker	90	1	0	10	4.9	NA	NA	NA	Alive	2725	13	9	1	D	3	WGS	Paired-end	100	40888173	81776346	0.952999	0.925163	73918334	2.38778	1.69399	0.01075	2019	14.9361	-1.69937	0.371141	0.288799	0.32997
CGPLLU402P	benign	Benign	46	Male	NA	smoker	60	0	1	10	2.8	NA	NA	NA	Alive	2725	13	17	1	D	6	WGS	Paired-end	100	43757325	87514650	0.949219	0.915881	80035744	2.58539	1.72259	0.001678	2913	19.5207	1.40416	0.803845	-	-
CGPLLU403P	lung cancer	Adenocarcinoma	59	Female	IIIA	smoker	33	0	1	14	17.8	NA	NA	NA	Alive	2724	13	13	3	F	3	WGS	Paired-end	100	34634677	69269354	0.963429	0.938344	64277955	2.07637	1.7026	0.02427	1931	16.0997	2.19789	0.870581	1	0.93529
CGPLLU404P	lung cancer	SCLC	73	Female	IV	smoker	40	1	1	36	13.6	NA	NA	NA	Deceased	299	13	22	3	C	6	WGS	Paired-end	100	46732128	93464256	0.947977	0.912486	85170782	2.75127	1.23401	0.4056	6158	29.0797	8.49418	0.997092	1	0.998546
CGPLLU405P	benign	Benign	64	Female	NA	smoker, stopped under 6 months	30	1	0	10	2.7	NA	NA	NA	Alive	2723	13	20	2	E	2	WGS	Paired-end	100	47752621	95505242	0.951494	0.920885	86341557	2.78909	1.33758	0.002564	4785	29.1872	-3.21485	0.186398	0.200544	0.193471
CGPLLU406P	no baseline cancer	No baseline cancer	52	Male	NA	smoker, stopped over 6 months	15	1	0	10	1.2	NA	NA	NA	Alive	2723	13	12	3	H	3	WGS	Paired-end	100	41390784	82781568	0.964053	0.940273	76179432	2.46082	1.48592	0.01748	2176	14.4768	0.386028	0.684555	-	-
CGPLLU407P	no baseline cancer	No baseline cancer	66	Male	NA	smoker, stopped over 6 months	45	0	0	10	2.6	NA	NA	NA	Alive	2723	13	14	2	B	3	WGS	Paired-end	100	36457635	72915270	0.953455	0.925393	65197201	2.10606	1.4299	0.004281	1751	13.8576	-1.69205	0.372207	0.398381	0.385294
CGPLLU408P	lung cancer	Adenocarcinoma	45	Male	IV	smoker, stopped over 6 months	45	0	1	33	1	NA	NA	NA	Deceased	110	13	17	1	D	6	WGS	Paired-end	100	48313539	96627078	0.926634	0.887878	83373759	2.69322	1.24808	0.03036	3696	20.6478	2.92525	0.913747	-	-
CGPLLU409P	lung cancer	Adenocarcinoma	89	Female	IV	never smoker	0	0	0	10	1.1	NA	NA	NA	Alive	2722	13	19	1	A	6	WGS	Paired-end	100	37496168	74992336	0.940479	0.912372	64129166	2.07156	1.4742	0.0087	1836	15.4643	-1.29714	0.431392	-	-
CGPLLU410P	lung cancer, other cancer	Adenocarcinoma	68	Female	IIB	smoker	40	0	0	10	1.8	NA	colon cancer	1518	Deceased	2254	13	15	1	A	3	WGS	Paired-end	100	39348224	78696448	0.946813	0.923917	66736974	2.1558	1.30471	0.002279	2132	17.9316	-0.233423	0.595802	0.00316393	0.299483
CGPLLU411P	no lung cancer, other cancer	No baseline cancer	65	Female	NA	smoker, stopped over 6 months	4	1	0	10	3.9	NA	basal cell carcinoma	1686	Alive	2722	13	7	3	F	8	WGS	Paired-end	100	31437001	62874002	0.955643	0.92972	56229021	1.81636	1.56673	0.006347	2270	22.0839	-2.0226	0.325381	-	-
CGPLLU412P	lung cancer	Adenosquamous	52	Female	IV	smoker	30	0	0	27	13.9	NA	NA	NA	Deceased	153	13	21	3	C	7	WGS	Paired-end	100	31819764	63639528	0.951229	0.920634	57449487	1.85579	1.32527	0.02737	2941	26.5546	1.49327	0.81247	0.999999	0.906234
CGPLLU413P	benign	Benign	56	Female	NA	smoker	40	0	0	19	15	NA	NA	NA	Alive	2722	13	1	2	G	6	WGS	Paired-end	100	39225841	78451682	0.955375	0.929768	69512613	2.24546	1.5206	0.005087	2112	16.0138	-3.87561	0.131683	0.642237	0.38696
CGPLLU414P	lung cancer	Adenocarcinoma	71	Male	IIIB	smoker, stopped over 6 months	40	0	0	39	17.9	NA	NA	NA	Deceased	805	13	23	2	B	5	WGS	Paired-end	100	42696072	85392144	0.93757	0.89831	76161010	2.46022	1.78351	0.03323	2675	18.1228	4.41463	0.964092	1	0.982046
CGPLLU415P	lung cancer	Adenocarcinoma	87	Male	IIIB	smoker, stopped over 6 months	15	1	0	10	2.3	NA	NA	NA	Deceased	1742	14	24	2	J	2	WGS	Paired-end	100	30739265	61478530	0.97379	0.957198	57369743	1.85321	1.54838	0.00354	2527	20.1567	-1.37207	0.419955	-	-
CGPLLU416P	benign	Benign	64	Female	NA	smoker	45	0	0	10	0.8	NA	NA	NA	Alive	2722	14	2	2	I	1	WGS	Paired-end	100	28670263	57340526	0.964384	0.937002	53933847	1.74222	1.75586	0.001676	1830	19.6208	-2.57494	0.254638	0.0145479	0.134593
CGPLLU417P	no lung cancer, other cancer	No baseline cancer	64	Male	NA	smoker, stopped over 6 months	60	0	0	10	3.7	pharyngeal cancer, operated	NA	-7	Deceased	2374	14	24	2	J	2	WGS	Paired-end	100	32003608	64007216	0.972472	0.955832	59439327	1.92006	1.80973	0.05529	2523	19.0294	2.07942	0.862015	-	-
CGPLLU418P	lung cancer	Unknown	62	Female	IB	smoker, stopped under 6 months	35	0	0	42	18.7	NA	NA	NA	Deceased	18	14	2	2	I	7	WGS	Paired-end	100	30855424	61710848	0.965051	0.939224	57498853	1.85738	1.49585	0.01491	1584	20.8061	1.29172	0.792539	1	0.896269
CGPLLU419P	benign	Benign	43	Male	NA	never smoker	0	0	0	10	1.6	NA	NA	NA	Alive	2721	14	3	2	G	1	WGS	Paired-end	100	28511382	57022764	0.970748	0.947547	53586892	1.73101	2.22914	0.006699	1093	14.4506	-1.42308	0.412216	-	-
CGPLLU420P	benign	Benign	62	Male	NA	smoker, stopped over 6 months	40	1	0	10	2.5	NA	NA	NA	Alive	2718	14	4	2	G	3	WGS	Paired-end	100	38640963	77281926	0.965135	0.941281	71534991	2.31079	1.89534	0.007785	1668	14.3872	-0.554131	0.546801	0.168558	0.35768
CGPLLU421P	no baseline cancer	No baseline cancer	63	Female	NA	never smoker	0	1	0	10	2.5	NA	NA	NA	Alive	2718	14	5	2	G	7	WGS	Paired-end	100	39379379	78758758	0.938905	0.897697	71196660	2.29986	1.80055	0.002202	1849	14.0553	0.61294	0.714322	-	-
CGPLLU422P	benign	Benign	65	Female	NA	smoker	40	0	0	10	1.3	NA	NA	NA	Alive	2717	14	6	2	I	1	WGS	Paired-end	100	27325777	54651554	0.953608	0.926912	48664799	1.57202	1.94334	0.01474	1642	19.1086	-0.59805	0.539998	0.561642	0.55082
CGPLLU423P	lung cancer	Mesothelioma	75	Male	IIIB	never smoker	0	0	0	10	0.6	NA	NA	NA	Alive	2716	14	3	2	G	1	WGS	Paired-end	100	39592172	79184344	0.968896	0.946038	74348913	2.40169	1.43132	0.009836	1793	14.339	-0.528236	0.550805	-	-
CGPLLU424P	lung cancer	Squamous	59	Female	IIIB	smoker, stopped over 6 months	40	0	1	10	2.7	NA	NA	NA	Deceased	1171	14	4	2	G	5	WGS	Paired-end	100	38101132	76202264	0.967509	0.944143	71419823	2.30707	1.46015	0.01669	2094	16.9701	3.00562	0.91762	1	0.95881
CGPLLU425P	no baseline cancer	No baseline cancer	59	Female	NA	smoker	25	0	0	10	1.2	NA	NA	NA	Alive	2716	14	13	3	H	2	WGS	Paired-end	100	43381761	86763522	0.94773	0.914157	78000044	2.51963	1.83744	0.008743	2379	15.633	0.918251	0.751589	0.000197831	0.375893
CGPLLU426P	lung cancer	SCLC	63	Female	IIIA	smoker, stopped under 6 months	35	0	1	10	5.7	NA	NA	NA	Deceased	603	14	5	2	G	7	WGS	Paired-end	100	45683457	91366914	0.948991	0.915242	83125917	2.68521	1.53035	0.09033	2365	15.2193	2.84228	0.909575	1	0.954788
CGPLLU427P	no lung cancer, prior lung cancer	Benign	76	Female	NA	smoker	55	0	0	10	4.8	lung cancer: NSCLC operated adeno	NA	-1920	Deceased	394	14	12	3	H	3	WGS	Paired-end	100	20763633	41527266	0.950161	0.921831	37028813	1.19614	1.74499	0.007937	742	15.4752	-5.80809	0.0434055	-	-
CGPLLU428P	no baseline cancer	No baseline cancer	83	Male	NA	smoker, stopped over 6 months	47	1	0	10	6	NA	NA	NA	Deceased	159	14	24	2	J	2	WGS	Paired-end	100	33367382	66734764	0.972112	0.955621	61549685	1.98824	1.74119	0.008612	2349	19.0802	0.948516	0.7551	-	-
CGPLLU429P	met to lung	Metastasis from another primary cancer	81	Female	IV	smoker, stopped over 6 months	1	0	0	13	8.7	NA	NA	NA	Alive	2714	14	6	2	I	5	WGS	Paired-end	100	40589673	81179346	0.948388	0.912604	74938238	2.42072	1.47462	0.316	4341	29.169	-2.79642	0.229291	-	-
CGPLLU430P	lung cancer	Mixed SCLC and NSCLC	76	Female	IV	smoker, stopped over 6 months	18	0	1	16	7.6	NA	NA	NA	Deceased	34	14	18	1	A	7	WGS	Paired-end	100	37574548	75149096	0.920676	0.887091	61528744	1.98756	2.62675	0.01584	1707	16.1907	-2.60639	0.250929	-	-
CGPLLU431P	met to lung, other cancer	Metastasis from another primary cancer	59	Female	IV	never smoker	0	0	0	36	9.6	breast cancer operated	recurrent breast cancer	-816	Deceased	63	15	8	3	F	8	WGS	Paired-end	100	45523481	91046962	0.955509	0.926665	82991103	2.68086	1.24121	0.512	3996	23.2804	0.696142	0.724804	-	-
CGPLLU432P	no baseline cancer	No baseline cancer	70	Male	NA	smoker	65	0	0	14	4.8	NA	NA	NA	Deceased	2444	15	23	2	E	3	WGS	Paired-end	100	48161144	96322288	0.949533	0.921334	84594644	2.73266	1.54939	0.007517	2285	14.4135	-3.99948	0.123088	3.36875e-05	0.061561
CGPLLU433P	no lung cancer, other cancer	No baseline cancer	59	Male	NA	smoker	20	0	0	21	3.6	basal cell carcinomax2	basal cell carcinoma x 2	-3315, -3243, 925, 2386	Alive	2710	15	2	2	G	6	WGS	Paired-end	100	32763261	65526522	0.968594	0.946711	61217281	1.9775	1.4382	0.002672	1732	14.8588	-0.361682	0.576377	-	-
CGPLLU434P	no lung cancer, other cancer	No baseline cancer	77	Male	NA	smoker, stopped over 6 months	50	0	1	25	33.6	basal cell carcinoma	NA	-1946	Alive	2710	15	1	3	F	2	WGS	Paired-end	100	22594785	45189570	0.954344	0.928653	39838553	1.2869	1.52737	0.01061	1039	13.679	-0.302708	0.585342	-	-
CGPLLU435P	lung cancer, other cancer	Adenocarcinoma	67	Female	IA	smoker, stopped over 6 months	23	0	0	10	0.93	basal cell carcinoma	NA	-2793	Alive	2710	15	20	3	C	2	WGS	Paired-end	100	33841921	67683842	0.955426	0.927981	61526491	1.98749	1.28913	0.004966	4918	39.7399	5.42561	0.980573	0.149182	0.564877
CGPLLU436P	benign	Benign	76	Male	NA	never smoker	0	0	0	10	8.1	NA	NA	NA	Alive	2709	15	16	1	D	3	WGS	Paired-end	100	42958382	85916764	0.960226	0.934462	79165765	2.55729	1.77692	0.007175	2304	13.7794	-2.37177	0.279454	-	-
CGPLLU437P	lung cancer	Adenocarcinoma	82	Female	IV	smoker, stopped over 6 months	50	1	1	10	6.3	NA	NA	NA	Deceased	514	15	23	3	C	3	WGS	Paired-end	100	38587969	77175938	0.951821	0.920168	70450407	2.27575	1.42195	0.02098	2666	19.2812	-1.62533	0.381993	-	-
CGPLLU438P	no lung cancer, other cancer	Benign	83	Male	NA	smoker, stopped over 6 months	70	0	1	45	14.4	basal cell carcinomax3	NA	-6279, -2460, -526	Deceased	757	15	3	2	I	2	WGS	Paired-end	100	29708079	59416158	0.951016	0.917143	55145224	1.78135	1.2227	0.01011	2313	29.8395	0.355908	0.68048	-	-
CGPLLU439P	lung cancer	Adenocarcinoma	81	Female	IV	smoker, stopped over 6 months	60	0	0	10	2.5	NA	NA	NA	Deceased	88	15	8	3	F	6	WGS	Paired-end	100	37351382	74702764	0.961211	0.934598	69540221	2.24635	1.23689	0.02971	2734	23.4488	3.04672	0.91954	-	-
CGPLLU440P	no baseline cancer	No baseline cancer	54	Male	NA	smoker	40	0	0	14	5.5	NA	NA	NA	Alive	2707	15	22	3	C	6	WGS	Paired-end	100	28305224	56610448	0.895256	0.85217	41329835	1.33507	1.10598	0.005649	1513	20.0297	2.1238	0.865279	0.0930765	0.479178
CGPLLU441P	lung cancer	Adenocarcinoma	64	Female	IV	smoker, stopped over 6 months	30	0	0	10	8.6	NA	NA	NA	Deceased	453	15	10	3	H	7	WGS	Paired-end	100	36222822	72445644	0.921478	0.88295	59056112	1.90769	1.20633	0.009873	3111	33.2678	-1.65204	0.378064	0.982493	0.680279
CGPLLU442P	no baseline cancer	No baseline cancer	68	Female	NA	smoker	35	0	0	10	2.2	NA	NA	NA	Alive	2704	15	9	1	D	1	WGS	Paired-end	100	38246372	76492744	0.943792	0.90803	69463082	2.24386	1.4507	0.002677	1901	14.3391	-0.382012	0.573275	0.0985445	0.33591
CGPLLU443P	lung cancer	Adenocarcinoma	73	Male	IIA	smoker	37	0	0	10	5.4	NA	NA	NA	Alive	2704	15	7	3	F	8	WGS	Paired-end	100	44438604	88877208	0.960128	0.934915	80834265	2.61118	1.27974	0.004102	3553	22.2663	-0.305172	0.584969	0.930402	0.757685
CGPLLU444P	no lung cancer, other cancer	No baseline cancer	60	Male	NA	smoker, stopped under 6 months	35	0	0	10	6.7	NA	multiple myeloma	1707	Alive	2704	15	4	2	G	3	WGS	Paired-end	100	33172463	66344926	0.968547	0.946447	61590258	1.98955	1.46374	0.00879	1250	14.5445	-2.23942	0.296394	-	-
CGPLLU445P	no baseline cancer	No baseline cancer	60	Male	NA	smoker	50	0	1	10	1.7	NA	NA	NA	Alive	2704	15	21	3	C	8	WGS	Paired-end	100	53770732	107541464	0.941156	0.900861	98697523	3.18822	1.39644	0.01745	3394	22.5478	-1.08012	0.46489	0.11108	0.287985
CGPLLU446P	benign	Benign	60	Male	NA	smoker	42	0	0	10	1.5	NA	NA	NA	Alive	2704	15	19	1	A	6	WGS	Paired-end	100	40449511	80899022	0.948911	0.920887	72081648	2.32845	1.41984	0.006107	2280	15.2778	-4.73868	0.0812817	0.166918	0.1241
CGPLLU447P	met to lung	Metastasis from another primary cancer	55	Male	IV	smoker, stopped over 6 months	45	0	0	10	3.8	NA	NA	NA	Alive	2703	16	22	3	C	5	WGS	Paired-end	100	50329903	100659806	0.957026	0.926896	92975369	3.00338	1.64215	0.05764	3970	19.6005	-1.70131	0.370858	-	-
CGPLLU448P	no lung cancer, other cancer	Benign	85	Male	NA	smoker, stopped over 6 months	35	0	1	36	7.2	colon cancer operated adeno	NA	-45	Deceased	587	16	5	2	G	7	WGS	Paired-end	100	44641324	89282648	0.951657	0.91772	82283260	2.65799	1.64057	0.001878	2107	15.0219	-0.545455	0.548144	-	-
CGPLLU449P	lung cancer	Squamous	80	Female	IIB	smoker	40	0	1	13	18.9	NA	NA	NA	Deceased	184	16	11	3	H	1	WGS	Paired-end	100	39112084	78224168	0.948428	0.918034	69970508	2.26025	1.74327	0.02895	1866	14.5082	-0.693597	0.525147	0.887416	0.706281
CGPLLU450P	no lung cancer, other cancer	No baseline cancer	74	Male	NA	smoker, stopped over 6 months	30	0	0	10	4.1	diffuse large b cell lymphoma	NA	-1611	Alive	2703	16	6	2	I	5	WGS	Paired-end	100	36618993	73237986	0.940482	0.902885	65615588	2.11958	1.54509	0.001539	2775	28.5223	-0.356738	0.577131	-	-
CGPLLU451P	benign	Benign	37	Male	NA	smoker	12	0	0	10	3.2	NA	NA	NA	Alive	2703	16	22	3	C	5	WGS	Paired-end	100	54646566	109293132	0.952736	0.921237	99633714	3.21846	2.09057	0.01055	4266	20.4917	-0.890163	0.494485	-	-
CGPLLU452P	lung cancer	Adenocarcinoma	64	Female	IV	smoker, stopped over 6 months	29	0	0	42	700	NA	NA	NA	Deceased	31	16	20	2	E	1	WGS	Paired-end	100	46254678	92509356	0.933389	0.898075	78880757	2.54808	1.62284	0.03503	3126	19.8613	2.15215	0.867329	0.999996	0.933662
CGPLLU453P	no baseline cancer	No baseline cancer	56	Male	NA	smoker, stopped under 6 months	40	0	0	10	1.5	NA	NA	NA	Alive	2702	16	18	1	D	4	WGS	Paired-end	100	39422092	78844184	0.932863	0.897495	67246552	2.17226	2.05462	0.00804	2164	19.0773	-3.15604	0.192031	0.000670866	0.096351
CGPLLU454P	benign	Benign	59	Male	NA	smoker, stopped over 6 months	43	0	1	10	2.5	NA	NA	NA	Alive	2702	16	1	2	G	6	WGS	Paired-end	100	47824713	95649426	0.972285	0.952509	88754019	2.86702	1.44415	0.006873	2666	15.3885	-2.02395	0.325197	0.00012338	0.16266
CGPLLU455P	no baseline cancer	No baseline cancer	71	Female	NA	smoker, stopped over 6 months	7	0	0	10	2.3	NA	NA	NA	Alive	2702	16	2	2	I	7	WGS	Paired-end	100	45489889	90979778	0.965982	0.938179	85484977	2.76142	1.31659	0.005408	3161	21.0214	-1.79571	0.357213	-	-
CGPLLU456P	lung cancer	Squamous	58	Male	IIIA	smoker	75	1	1	40	35.8	NA	NA	NA	Deceased	42	16	17	1	D	6	WGS	Paired-end	100	46436773	92873546	0.93859	0.90252	82035750	2.65	1.46722	0.04655	3132	19.8496	1.34271	0.797725	1	0.898863
CGPLLU457P	lung cancer	SCLC	70	Female	IIIB	smoker, stopped over 6 months	50	0	0	18	11.9	NA	NA	NA	Alive	2701	16	15	1	A	8	WGS	Paired-end	100	41469828	82939656	0.946377	0.917158	73754275	2.38248	1.55222	0.2636	3347	20.9656	4.55112	0.966928	1	0.983464
CGPLLU458P	lung cancer	SCLC	59	Male	IIIC	smoker, stopped over 6 months	90	0	0	50	32.1	NA	NA	NA	Deceased	281	16	9	1	D	1	WGS	Paired-end	100	50182544	100365088	0.935538	0.900024	86970195	2.80939	1.49857	0.4351	4626	22.8376	13.9681	0.999904	1	0.999952
CGPLLU459P	benign	Benign	74	Male	NA	smoker, stopped over 6 months	5	0	0	84	30.5	NA	NA	NA	Alive	2701	16	3	2	I	6	WGS	Paired-end	100	37421351	74842702	0.938357	0.895486	69725069	2.25232	1.07885	0.002756	3520	34.7819	-0.662318	0.530015	-	-
CGPLLU460P	no baseline cancer	No baseline cancer	61	Male	NA	never smoker	0	0	0	11	2.3	NA	NA	NA	Deceased	1060	16	4	2	G	3	WGS	Paired-end	100	37869810	75739620	0.967886	0.945453	70588864	2.28023	1.67136	0.004624	1917	14.277	-0.0458484	0.623663	-	-
CGPLLU461P	no baseline cancer	No baseline cancer	74	Male	NA	smoker, stopped over 6 months	20	0	1	23	9.4	NA	NA	NA	Alive	2700	16	5	2	G	7	WGS	Paired-end	100	46389294	92778588	0.955437	0.922868	86042289	2.77942	2.20073	0.009826	2452	15.1425	1.06286	0.768061	0.534212	0.651137
CGPLLU462P	benign	Benign	47	Female	NA	never smoker	0	0	0	10	1.7	NA	NA	NA	Alive	2697	16	6	2	I	5	WGS	Paired-end	100	40418044	80836088	0.948989	0.912566	74822818	2.417	1.73944	0.003282	3216	29.4428	-1.86757	0.346978	-	-
CGPLLU463P	benign	Benign	64	Male	NA	never smoker	0	0	0	10	4.6	NA	NA	NA	Alive	2697	17	21	3	C	8	WGS	Paired-end	100	41757163	83514326	0.941965	0.89966	77651441	2.50837	1.298	0.005288	3327	23.8611	1.2877	0.792125	-	-
CGPLLU464P	lung cancer	Adenocarcinoma	44	Male	IV	smoker	30	1	0	45	4.1	NA	NA	NA	Deceased	249	17	19	1	A	2	WGS	Paired-end	100	45774876	91549752	0.958456	0.93107	85185669	2.75175	1.30248	0.01864	2902	18.204	-0.995435	0.478066	-	-
CGPLLU465P	no lung cancer, other cancer	No baseline cancer	76	Male	NA	smoker, stopped over 6 months	60	0	0	10	5.6	NA	basal cell carcinoma	1542	Alive	2697	17	14	2	B	4	WGS	Paired-end	100	45075681	90151362	0.959747	0.938355	80447841	2.5987	1.53609	0.003794	2598	14.7566	-0.452961	0.562404	-	-
CGPLLU466P	benign	Benign	73	Female	NA	smoker, stopped over 6 months	45	1	1	13	6.8	NA	NA	NA	Deceased	2382	17	11	3	H	6	WGS	Paired-end	100	37859045	75718090	0.959766	0.936704	68224811	2.20386	1.28173	0.008793	1639	14.1536	-2.35648	0.281381	0.312385	0.296883
CGPLLU467P	lung cancer, other cancer	Squamous	64	Female	IIB	smoker, stopped over 6 months	50	0	1	15	15.9	NA	bladder cancer	695	Alive	2695	17	23	2	B	5	WGS	Paired-end	100	46394090	92788180	0.92115	0.877051	80070498	2.58651	1.50624	0	2066	15.4499	2.29614	0.877337	0.651303	0.76432
CGPLLU468P	lung cancer	Adenocarcinoma	72	Female	IV	smoker, stopped over 6 months	50	0	1	24	2.8	NA	NA	NA	Deceased	38	17	12	3	H	1	WGS	Paired-end	100	37751260	75502520	0.92009	0.885872	59267122	1.9145	1.51322	0.004377	1412	14.2838	-0.176484	0.604334	0.865316	0.734825
CGPLLU469P	lung cancer	Adenocarcinoma	78	Female	IV	smoker, stopped over 6 months	20	0	1	10	3.8	NA	NA	NA	Deceased	28	17	10	3	H	7	WGS	Paired-end	100	49153918	98307836	0.918391	0.87809	79892876	2.58077	1.27359	0.3035	5839	32.5426	0.607309	0.713604	1	0.856802
CGPLLU470P	no baseline cancer	No baseline cancer	71	Female	NA	smoker, stopped over 6 months	20	0	1	10	4.5	NA	NA	NA	Alive	2694	17	11	3	H	5	WGS	Paired-end	100	43430624	86861248	0.964832	0.939432	81509580	2.633	1.55546	0.001761	2019	14.1698	-4.94273	0.072261	0.445541	0.258901
CGPLLU471P	no lung cancer, other cancer	No baseline cancer	70	Male	NA	never smoker	0	0	0	10	2.4	malignant melanoma operatedx2	basal cell carcinoma	-5551, -1878, 2471	Alive	2693	17	17	1	D	8	WGS	Paired-end	100	35919628	71839256	0.957033	0.926714	66639276	2.15264	1.28885	0.01045	3099	21.3128	-0.643792	0.532895	-	-
CGPLLU472P	benign	Benign	51	Female	NA	smoker	40	0	0	10	3.2	NA	NA	NA	Alive	2693	17	15	1	D	7	WGS	Paired-end	100	35793598	71587196	0.9482	0.923974	60719655	1.96142	1.17858	0.007344	2624	24.5188	-4.65738	0.0851541	0.00470059	0.0449273
CGPLLU473P	lung cancer	SCLC	60	Male	IV	smoker, stopped under 6 months	48	1	0	10	5.2	NA	NA	NA	Deceased	300	17	14	1	A	1	WGS	Paired-end	100	45959676	91919352	0.965774	0.941872	85650375	2.76676	1.30547	0.2024	2967	16.7913	3.01418	0.918023	1	0.959012
CGPLLU474P	no baseline cancer	No baseline cancer	61	Female	NA	smoker, stopped under 6 months	45	1	0	10	6.8	NA	NA	NA	Alive	2690	17	15	1	D	7	WGS	Paired-end	100	30191373	60382746	0.946034	0.915617	53631336	1.73245	1.30927	0.002819	2133	22.9773	-1.15247	0.453672	0.616051	0.534861
CGPLLU475P	no lung cancer, prior lung cancer, later lung cancer	No baseline cancer	57	Male	NA	smoker, stopped over 6 months	30	1	0	10	1.1	lung cancer: NSCLC plano	lung cancer: new primary NSCLC mucinous adeno	-811, 546	Alive	2689	17	20	2	E	2	WGS	Paired-end	100	41519349	83038698	0.959707	0.929994	77123219	2.49131	1.25866	0.006875	4127	27.8181	1.51221	0.814266	-	-
CGPLLU476P	no baseline cancer	No baseline cancer	44	Male	NA	never smoker	0	1	0	19	2.1	NA	NA	NA	Alive	2689	17	22	3	C	5	WGS	Paired-end	100	38696292	77392584	0.954468	0.925132	70443559	2.27553	1.34014	0.008488	2621	19.9233	-0.30153	0.585521	-	-
CGPLLU477P	lung cancer	Adenocarcinoma	55	Female	IV	smoker	30	1	1	151	27.6	NA	NA	NA	Deceased	50	17	20	2	E	1	WGS	Paired-end	100	42633260	85266520	0.939459	0.904392	74895771	2.41935	1.36675	0.0379	2637	18.7684	0.250023	0.665937	1	0.832969
CGPLLU478P	met to lung, other cancer	Metastasis from another primary cancer	78	Female	IV	smoker, stopped over 6 months	1	0	0	20	4.2	breast cancer operated	NA	-392	Alive	2687	17	8	3	F	5	WGS	Paired-end	100	37276960	74553920	0.953891	0.926905	66603628	2.15149	1.32174	0.006325	2251	17.1185	-0.489744	0.556744	-	-
CGPLLU479P	no baseline cancer	No baseline cancer	49	Female	NA	smoker	30	0	0	10	2.1	NA	NA	NA	Alive	2683	18	18	1	A	7	WGS	Paired-end	100	38422223	76844446	0.96041	0.934718	71045856	2.29499	1.45514	0.004561	2073	16.082	-0.531965	0.550229	-	-
CGPLLU480P	lung cancer	Squamous	71	Male	IV	smoker, stopped over 6 months	120	0	0	10	10.4	NA	NA	NA	Deceased	72	18	23	2	B	5	WGS	Paired-end	100	47841408	95682816	0.90179	0.853787	76663712	2.47646	1.35438	0.04429	1974	15.9899	-1.07703	0.46537	1	0.732685
CGPLLU481P	no baseline cancer	No baseline cancer	74	Male	NA	smoker	63	1	0	10	5.6	NA	NA	NA	Alive	2681	18	23	3	C	3	WGS	Paired-end	100	46662573	93325146	0.939831	0.909035	79625551	2.57214	1.54589	0.002125	2806	18.2575	-5.68405	0.0467376	0.391818	0.219278
CGPLLU482P	met to lung, other cancer	Metastasis from another primary cancer	80	Female	IV	smoker, stopped over 6 months	15	0	0	40	8.4	breast cancer operated	NA	-2102	Deceased	391	18	23	2	B	5	WGS	Paired-end	100	48286678	96573356	0.939085	0.900695	85411364	2.75904	1.3419	0.0276	2411	16.2378	-1.2054	0.445495	-	-
CGPLLU483P	lung cancer	NSCLC-NOS	63	Male	IV	smoker, stopped under 6 months	67	0	0	83	81.3	NA	NA	NA	Deceased	6	18	11	3	H	4	WGS	Paired-end	100	43656136	87312272	0.950225	0.91994	78778917	2.54479	1.19287	0.03515	2870	15.729	2.72905	0.903589	0.999998	0.951794
CGPLLU484P	met to lung, other cancer	Metastasis from another primary cancer	33	Male	IV	never smoker	0	0	0	10	1	rectal cancer disseminated adeno	NA	-742	Alive	2680	18	14	1	A	1	WGS	Paired-end	100	32479527	64959054	0.95392	0.926435	58854189	1.90116	1.5415	0.006707	1647	15.4623	0.559332	0.707443	-	-
CGPLLU485P	met to lung, other cancer	Metastasis from another primary cancer	63	Female	IV	smoker	5	1	0	10	3.2	choroidal melanoma operated, lingual cancer	NA	-1098, -940	Deceased	541	18	11	3	H	5	WGS	Paired-end	100	39538498	79076996	0.954881	0.92632	71423206	2.30718	1.36153	0.008832	1726	13.9363	0.046246	0.63706	-	-
CGPLLU486P	no lung cancer, other cancer	No baseline cancer	61	Male	NA	smoker, stopped over 6 months	33	1	1	10	1.9	NA	prostate cancer operated	27	Deceased	1697	18	17	1	D	6	WGS	Paired-end	100	38141542	76283084	0.950954	0.918438	69848971	2.25633	1.7165	0.004644	2488	18.6727	1.66732	0.82847	-	-
CGPLLU487P	lung cancer, other cancer	Adenocarcinoma	81	Female	IV	smoker	30	0	0	10	31.9	breast cancer operated	NA	-2516	Deceased	842	18	20	2	E	1	WGS	Paired-end	100	33966478	67932956	0.938007	0.901291	60237066	1.94583	1.35998	0.00642	1809	17.6616	0.408058	0.687518	-	-
CGPLLU488P	lung cancer	Adenocarcinoma	66	Female	IIIC	smoker	60	0	1	11	3.9	NA	NA	NA	Deceased	660	18	12	3	H	3	WGS	Paired-end	100	29541514	59083028	0.944705	0.917552	50521013	1.63198	1.45633	0.002262	1200	14.0401	0.780067	0.735133	0.851277	0.793205
CGPLLU489P	no baseline cancer	No baseline cancer	71	Male	NA	smoker, stopped under 6 months	50	0	0	12	10.3	NA	NA	NA	Alive	2679	18	10	3	H	6	WGS	Paired-end	100	42008309	84016618	0.951767	0.928994	71820327	2.32001	1.59024	0.001253	2237	14.9011	-0.687777	0.526053	0.00081409	0.263434
CGPLLU490P	no baseline cancer	No baseline cancer	59	Female	NA	smoker	50	0	0	11	2.1	NA	NA	NA	Deceased	2209	18	22	3	C	4	WGS	Paired-end	100	51449684	102899368	0.94907	0.913663	94973054	3.06791	1.50186	0.009145	3248	19.343	-3.01251	0.206321	0.999391	0.602856
CGPLLU491P	met to lung	Metastasis from another primary cancer	58	Female	IV	smoker	21	0	0	20	13.9	NA	NA	NA	Deceased	856	18	9	1	D	1	WGS	Paired-end	100	46463834	92927668	0.933205	0.893149	82914113	2.67837	1.55215	0.01152	2258	14.7525	-1.79662	0.357083	-	-
CGPLLU492P	benign	Benign	63	Female	NA	smoker, stopped over 6 months	12	0	0	10	5.5	NA	NA	NA	Alive	2673	19	1	2	G	6	WGS	Paired-end	100	27802511	55605022	0.966969	0.945483	51024738	1.64825	1.17139	0.01009	1508	14.8388	-1.41052	0.414118	-	-
CGPLLU493P	no lung cancer, other cancer	No baseline cancer	75	Male	NA	smoker, stopped over 6 months	50	0	0	10	8.9	bladder cancer operated	NA	-2655	Alive	2672	19	23	3	C	3	WGS	Paired-end	100	45072916	90145832	0.929426	0.895468	74631890	2.41083	1.20148	0.003945	3555	18.9982	-2.30745	0.287612	-	-
CGPLLU494P	no lung cancer, other cancer, later lung cancer	No baseline cancer	62	Female	NA	smoker	40	0	0	10	3.9	breast cancer operated	NSCLC, adeno, stage I	-2047, 110	Alive	2672	19	12	3	H	3	WGS	Paired-end	100	39287616	78575232	0.965331	0.940841	73202032	2.36464	1.25944	0.005142	1984	14.8274	-0.231384	0.596109	-	-
CGPLLU495P	no baseline cancer	No baseline cancer	57	Male	NA	never smoker	0	1	0	10	8.9	NA	NA	NA	Alive	2667	19	2	3	F	1	WGS	Paired-end	100	36645388	73290776	0.966302	0.941194	68544528	2.21419	1.35157	0.009027	1661	13.9474	0.0264614	0.634199	-	-
CGPLLU496P	no baseline cancer	No baseline cancer	70	Male	NA	smoker, stopped under 6 months	100	1	1	124	21.5	NA	NA	NA	Deceased	1200	19	3	2	I	6	WGS	Paired-end	100	43418962	86837924	0.939539	0.895533	81081374	2.61917	1.1215	0.01117	3446	33.4218	-5.48849	0.0524889	0.0368003	0.0446446
CGPLLU497P	no baseline cancer	No baseline cancer	77	Female	NA	smoker, stopped over 6 months	20	0	1	10	3.2	NA	NA	NA	Deceased	519	19	4	2	G	3	WGS	Paired-end	100	38493981	76987962	0.965218	0.941719	71493848	2.30946	1.24821	0.002388	1913	14.3089	-0.832817	0.503436	0.000274989	0.251856
CGPLLU498P	no lung cancer, other cancer	Benign	50	Female	NA	smoker, stopped over 6 months	30	0	0	10	1.1	NA	breast cancer operated	661	Alive	2661	19	13	3	F	3	WGS	Paired-end	100	35083294	70166588	0.963063	0.93629	65944328	2.1302	1.31089	0.003256	1616	14.6474	-1.62391	0.382203	-	-
CGPLLU499P	no baseline cancer	No baseline cancer	79	Male	NA	smoker, stopped over 6 months	22	0	0	10	3.4	NA	NA	NA	Alive	2661	19	5	3	F	2	WGS	Paired-end	100	40038162	80076324	0.955155	0.927769	72989483	2.35777	1.3194	0.004869	1929	14.1094	-1.20124	0.446136	4.52079e-05	0.223091
CGPLLU500P	lung cancer, other cancer	Unknown	75	Female	IV	smoker	26	0	0	71	78.7	uterine cancer operated	NA	-14832	Deceased	90	19	14	1	A	1	WGS	Paired-end	100	28262453	56524906	0.957632	0.934643	50551496	1.63296	1.29814	0.04747	1488	15.1434	0.444171	0.692342	1	0.846171
CGPLLU501P	lung cancer, other cancer	Adenocarcinoma	76	Female	IV	smoker	27	0	1	33	110	NA	breast cancer	1392	Deceased	1504	19	19	1	A	2	WGS	Paired-end	100	42651239	85302478	0.941175	0.909442	76751543	2.4793	1.18064	0.02569	2495	17.5367	0.652605	0.719349	1	0.859675
CGPLLU502P	no baseline cancer	No baseline cancer	55	Female	NA	smoker	60	0	1	10	3.8	NA	NA	NA	Alive	2659	19	6	2	I	3	WGS	Paired-end	100	34313439	68626878	0.953557	0.91906	64500245	2.08355	1.14707	0.007311	2784	27.0457	-3.34653	0.174249	0.00715989	0.0907046
CGPLLU503P	no lung cancer, other cancer	Benign	65	Male	NA	smoker, stopped over 6 months	15	1	0	32	22.3	squamous cell carcinoma operated	diffuse large b cell lymphoma	-1979, 602	Deceased	686	19	7	3	F	8	WGS	Paired-end	100	34084981	68169962	0.947602	0.917821	59870358	1.93399	1.18875	0.001911	2844	21.7497	-2.1716	0.3053	-	-
CGPLLU504P	lung cancer	Adenocarcinoma	58	Female	IIIA	smoker	24	0	0	22	6.4	NA	NA	NA	Deceased	644	19	18	1	D	4	WGS	Paired-end	100	33717724	67435448	0.946367	0.910501	61767786	1.99528	1.12302	0.02936	1800	20.6783	1.70503	0.831789	0.999864	0.915827
CGPLLU505P	lung cancer	Adenocarcinoma	57	Female	IV	smoker	43	1	0	35	19.3	NA	NA	NA	Deceased	11	19	10	3	H	1	WGS	Paired-end	100	46814622	93629244	0.93191	0.899367	76852225	2.48255	1.12098	0.6194	5089	21.2415	8.58263	0.997248	1	0.998624
CGPLLU506P	lung cancer, other cancer	Squamous	76	Male	IIIA	smoker, stopped under 6 months	70	0	0	10	16	squamous cell carcinoma operated	NA	-1665	Deceased	364	19	17	2	B	2	WGS	Paired-end	100	39567448	79134896	0.948541	0.921951	68579874	2.21533	1.19647	0.00702	2485	18.3307	1.66799	0.828529	0.991029	0.909779
CGPLLU507P	no lung cancer, other cancer	No baseline cancer	70	Female	NA	never smoker	0	1	0	10	5	basal cell carcinoma	basal cell carcinoma	-1436, 1319	Alive	2654	19	13	3	F	3	WGS	Paired-end	100	38017029	76034058	0.968625	0.945059	71440843	2.30775	1.37931	0.005231	1689	13.5504	-0.347207	0.578583	-	-
CGPLLU508P	benign	Benign	24	Male	NA	smoker	5	0	0	10	3.8	NA	NA	NA	Alive	2654	20	16	2	B	1	WGS	Paired-end	100	47518665	95037330	0.95324	0.92469	85320256	2.75609	1.65574	0.008966	2415	13.952	-2.10857	0.313711	-	-
CGPLLU509P	no baseline cancer	No baseline cancer	70	Female	NA	smoker, stopped over 6 months	25	1	0	10	3.2	NA	NA	NA	Alive	2653	20	7	2	I	3	WGS	Paired-end	100	38309316	76618632	0.949046	0.912362	71264196	2.30204	1.65155	0.006724	2892	27.0728	-1.96602	0.333184	0.176887	0.255035
CGPLLU510P	lung cancer, other cancer	Adenocarcinoma	85	Female	IA	smoker, stopped over 6 months	10	0	0	10	5.2	basal cell carcinomax2	NA	-1517, -1295	Deceased	1860	20	9	1	D	1	WGS	Paired-end	100	48665809	97331618	0.947102	0.912194	88663955	2.86411	2.05431	0.009331	2446	14.7688	-2.34894	0.282333	-	-
CGPLLU511P	no lung cancer, other cancer	No baseline cancer	81	Female	NA	smoker, stopped over 6 months	10	1	0	10	5.4	squamous cell carcinoma operated	NA	-2228	Deceased	2389	20	1	2	G	6	WGS	Paired-end	100	34147721	68295442	0.971093	0.949661	64027562	2.06828	1.55574	0	1855	16.0659	-2.6879	0.241484	-	-
CGPLLU512P	no baseline cancer	No baseline cancer	69	Male	NA	never smoker	0	0	0	10	2.4	NA	NA	NA	Alive	2653	20	22	3	C	6	WGS	Paired-end	100	46948687	93897374	0.954001	0.922863	86213327	2.78494	1.42205	0.001888	3248	19.4999	1.25344	0.788582	-	-
CGPLLU513P	no lung cancer, other cancer	No baseline cancer	52	Female	NA	smoker, stopped over 6 months	40	1	0	10	2.6	epiglottis cancer plano	breast cancer operated	-2645, 1770	Alive	2652	20	2	3	F	1	WGS	Paired-end	100	31092551	62185102	0.955451	0.92685	56848060	1.83636	2.09121	0.006472	1729	15.1151	-1.93798	0.337085	-	-
CGPLLU514P	no lung cancer, other cancer	No baseline cancer	71	Male	NA	smoker	70	0	0	11	6.8	renal cancer operated	myeloid leukemia	-3835, 2170	Alive	2652	20	3	2	I	6	WGS	Paired-end	100	40862812	81725624	0.93715	0.892854	76237898	2.46271	1.41404	0.009303	3378	34.7749	0.43983	0.691764	-	-
CGPLLU515P	benign	Benign	36	Male	NA	smoker	28	1	0	10	1.9	NA	NA	NA	Alive	2652	20	19	1	A	6	WGS	Paired-end	100	41739830	83479660	0.939838	0.905658	74507688	2.40682	1.7814	0.008509	1882	15.347	1.26577	0.789861	-	-
CGPLLU516P	lung cancer, other cancer	Adenocarcinoma	56	Female	IV	smoker	15	0	1	84	22.5	hodgkins lymphoma, basal cell carcinoma	NA	-13160, -325	Deceased	447	20	10	3	H	6	WGS	Paired-end	100	25689605	51379210	0.95453	0.927333	46175899	1.49162	1.66943	0.03014	1228	14.7469	-1.04765	0.469938	-	-
CGPLLU517P	no lung cancer, other cancer	Benign	75	Female	NA	smoker, stopped over 6 months	12	0	0	10	4.8	thyroid cancer operated, rectal cancer operated	thyroid cancer recurrence (papillary adeno)	-2508, -428,63	Alive	2651	20	4	2	G	3	WGS	Paired-end	100	35484323	70968646	0.970879	0.950795	66324561	2.14248	2.56792	0.007651	1793	15.3698	0.81436	0.739281	-	-
CGPLLU518P	lung cancer	Squamous	68	Female	IIIA	smoker	52	1	0	84	19.7	NA	NA	NA	Deceased	78	20	14	1	D	7	WGS	Paired-end	100	38865174	77730348	0.954617	0.928108	70392060	2.27387	1.72868	0.3793	3587	25.4121	0.444854	0.692433	1	0.846216
CGPLLU519P	benign	Benign	66	Male	NA	smoker, stopped over 6 months	30	1	0	40	5.5	NA	NA	NA	Alive	2651	20	15	1	A	3	WGS	Paired-end	100	32651255	65302510	0.964186	0.94223	60347692	1.94941	1.9316	0.005679	2075	18.0384	1.77167	0.837532	0.614436	0.725984
CGPLLU520P	benign	Benign	43	Male	NA	never smoker	0	0	0	10	0.95	NA	NA	NA	Alive	2648	20	16	1	D	5	WGS	Paired-end	100	44164385	88328770	0.936933	0.905638	75532176	2.43991	1.9748	0.009212	1829	15.4683	-1.1869	0.44835	-	-
CGPLLU521P	benign	Benign	41	Female	NA	smoker, stopped under 6 months	20	1	0	10	1.3	NA	NA	NA	Alive	2647	20	14	1	A	4	WGS	Paired-end	100	37543334	75086668	0.877046	0.821497	67853267	2.19186	2.2156	0.009881	1142	14.6988	0.750077	0.731471	-	-
CGPLLU522P	no lung cancer, other cancer	No baseline cancer	87	Female	NA	smoker, stopped over 6 months	20	1	1	10	1.3	basal cell carcinoma	Chronic lymphocytic leukemia	-3507, 481	Deceased	1370	20	5	2	G	2	WGS	Paired-end	100	45153964	90307928	0.964118	0.937286	84482150	2.72902	2.31243	0.01193	2183	14.8793	-3.52078	0.159145	-	-
CGPLLU523P	benign	Benign	27	Male	NA	smoker, stopped under 6 months	12	0	0	10	1.9	NA	NA	NA	Alive	2646	20	12	3	H	2	WGS	Paired-end	100	39152037	78304074	0.920042	0.879729	63792438	2.06068	2.49856	0.009633	1699	16.0347	0.661803	0.720507	-	-
CGPLLU524P	no lung cancer, later lung cancer	No baseline cancer	67	Male	NA	smoker	55	1	0	12	5.7	NA	NSCLC operated, stage I squamous	231	Deceased	2479	21	6	2	I	3	WGS	Paired-end	100	37636967	75273934	0.955911	0.923789	70756991	2.28566	1.18888	0.00444	3229	27.597	2.33858	0.88016	-	-
CGPLLU525P	benign	Benign	57	Male	NA	never smoker	0	1	0	10	2.9	NA	NA	NA	Alive	2646	21	14	1	D	7	WGS	Paired-end	100	40194938	80389876	0.954161	0.925605	72288771	2.33514	1.16952	0.002163	3496	25.4697	0.710795	0.726626	-	-
CGPLLU526P	lung cancer	NSCLC-NOS	76	Male	IV	smoker	70	0	0	39	22.3	NA	NA	NA	Deceased	33	21	18	1	D	4	WGS	Paired-end	100	44647862	89295724	0.952494	0.922586	81485549	2.63222	1.26318	0.2294	4216	24.1977	12.6779	0.999786	1	0.999893
CGPLLU527P	no lung cancer, other cancer	Benign	75	Female	NA	smoker, stopped over 6 months	3	0	0	55	46.1	NA	basal cell carcinoma	84	Alive	2645	21	9	3	F	4	WGS	Paired-end	100	37402410	74804820	0.957542	0.930148	67968388	2.19558	1.37429	0.008205	1965	14.684	0.197824	0.658647	-	-
CGPLLU528P	no baseline cancer	No baseline cancer	66	Female	NA	never smoker	0	0	0	10	3.9	NA	NA	NA	Alive	2645	21	13	1	A	5	WGS	Paired-end	100	43050350	86100700	0.947574	0.918272	77107004	2.49078	1.48133	0.001756	2310	15.227	-2.31972	0.286046	-	-
CGPLLU529P	met to lung	Metastasis from another primary cancer	57	Male	IV	smoker, stopped under 6 months	60	0	1	295	45.6	NA	NA	NA	Deceased	9	21	15	1	A	8	WGS	Paired-end	100	45554029	91108058	0.961282	0.937222	83336323	2.69201	1.42881	0.5141	4106	17.6164	0.420019	0.68912	-	-
CGPLLU530P	no lung cancer, later lung cancer	Benign	74	Male	NA	smoker	60	0	1	10	10.7	NA	lung cancer: NSCLC, plano	1868	Deceased	1911	21	16	1	A	8	WGS	Paired-end	100	38070432	76140864	0.962815	0.937719	71093956	2.29654	1.25666	0.01277	2369	17.5971	1.1404	0.776574	-	-
CGPLLU531P	lung cancer	SCLC	77	Male	IV	smoker, stopped over 6 months	50	0	0	12	16.7	NA	NA	NA	Deceased	27	21	20	3	C	8	WGS	Paired-end	100	53488674	106977348	0.941259	0.903336	96875541	3.12936	1.22684	0.489	6279	27.6293	7.2632	0.99375	1	0.996875
CGPLLU532P	no baseline cancer	No baseline cancer	50	Female	NA	smoker, stopped over 6 months	40	0	0	10	2.1	NA	NA	NA	Alive	2645	22	1	2	G	6	WGS	Paired-end	100	26293581	52587162	0.967799	0.946016	48741129	1.57448	1.1696	0.002819	1449	16.1556	-6.00276	0.0386296	0.48411	0.26137
CGPLLU533P	lung cancer, later lung cancer	Adenocarcinoma	55	Female	IA	smoker	40	0	0	10	3.2	NA	lung cancer: NSCLC neuroendocrine	1152	Deceased	1519	22	24	2	J	3	WGS	Paired-end	100	21973407	43946814	0.968134	0.948182	40443110	1.30643	1.30677	0.009009	1545	17.9824	-1.29199	0.432181	0.947566	0.689873
CGPLLU534P	benign	Benign	49	Female	NA	smoker, stopped under 6 months	35	0	0	11	2.5	NA	NA	NA	Alive	2641	22	19	1	A	2	WGS	Paired-end	100	41896547	83793094	0.957422	0.930821	77533631	2.50456	1.25806	0.009301	2602	17.5811	-1.0211	0.474069	-	-
CGPLLU535P	no lung cancer, other cancer	Benign	83	Male	NA	smoker, stopped over 6 months	43	1	0	10	3.2	NA	basal cell carcinoma	1124	Alive	2641	22	11	3	H	5	WGS	Paired-end	100	39741871	79483742	0.96036	0.93392	72684209	2.34791	2.3673	0.001527	2444	17.3203	-3.55168	0.15658	-	-
CGPLLU536P	no lung cancer, other cancer	No baseline cancer	61	Female	NA	never smoker	0	0	0	10	5.2	colon cancer operated adeno	NA	-24	Alive	2641	22	21	3	C	2	WGS	Paired-end	100	43611816	87223632	0.953533	0.924826	79059431	2.55385	1.13227	0.001814	6379	40.966	2.20938	0.871387	-	-
CGPLLU537P	no baseline cancer	No baseline cancer	65	Female	NA	smoker, stopped over 6 months	15	1	1	10	3.7	NA	NA	NA	Alive	2640	22	23	2	B	5	WGS	Paired-end	100	40451091	80902182	0.955351	0.922552	75569656	2.44112	1.29164	0.001363	2161	15.9631	-0.812392	0.506624	-	-
CGPLLU538P	lung cancer, other cancer	Adenocarcinoma	79	Female	IV	smoker, stopped under 6 months	65	0	1	10	5	uterine cancer in situ, operated	NA	-13006	Deceased	1228	22	21	3	C	6	WGS	Paired-end	100	45340373	90680746	0.9283	0.889559	78453965	2.53429	1.20101	0.01172	2577	19.7762	0.813294	0.739153	0.99959	0.869371
CGPLLU539P	benign	Benign	77	Male	NA	smoker, stopped over 6 months	20	0	0	10	3.3	NA	NA	NA	Alive	2639	22	17	2	B	2	WGS	Paired-end	100	37994824	75989648	0.95477	0.925161	69288337	2.23822	1.15302	0.005399	2629	19.2665	-3.98287	0.124213	0.00762665	0.0659196
CGPLLU540P	benign	Benign	70	Male	NA	smoker, stopped over 6 months	50	0	0	10	4.9	NA	NA	NA	Alive	2638	22	8	3	F	6	WGS	Paired-end	100	40369880	80739760	0.957664	0.929615	74082359	2.39308	1.16976	0.004815	3478	22.6791	-2.64585	0.246326	6.46955e-05	0.123195
CGPLLU541P	no baseline cancer	No baseline cancer	53	Male	NA	smoker	25	0	0	10	3	NA	NA	NA	Alive	2638	22	10	1	D	3	WGS	Paired-end	100	33611681	67223362	0.953559	0.923285	61944072	2.00098	1.24998	0.002895	1469	14.1123	-0.379413	0.573672	0.00742937	0.290551
CGPLLU542P	met to lung, other cancer	Metastasis from another primary cancer	65	Male	IV	smoker	75	0	0	10	13.3	pharyngeal cancer, operated	NA	-165	Deceased	154	22	16	1	D	8	WGS	Paired-end	100	42221753	84443506	0.946448	0.919811	72515816	2.34247	1.10221	0.1274	3580	22.804	-2.91662	0.216298	-	-
CGPLLU543P	lung cancer	Adenocarcinoma	64	Female	IV	smoker	30	0	0	37	18.5	NA	NA	NA	Deceased	164	22	19	1	A	2	WGS	Paired-end	100	42145835	84291670	0.955512	0.926958	77607128	2.50694	1.18938	0.1612	2757	19.0894	3.68734	0.944596	0.992824	0.96871
CGPLLU544P	lung cancer	Squamous	60	Female	IIIA	smoker	80	0	1	10	2.1	NA	NA	NA	Alive	2634	22	7	1	D	3	WGS	Paired-end	100	35308631	70617262	0.962376	0.937798	65326609	2.11024	1.33966	0.009128	1880	14.4952	1.29296	0.792666	0.999448	0.896057
CGPLLU545P	no lung cancer, other cancer	No baseline cancer	57	Female	NA	smoker, stopped over 6 months	25	1	0	10	3.4	breast cancer operated	NA	-9109	Alive	2632	22	22	3	C	5	WGS	Paired-end	100	28719615	57439230	0.944745	0.909801	51754633	1.67183	1.27586	0.004247	2087	19.5886	-0.568108	0.544638	-	-
CGPLLU546P	no lung cancer, other cancer	No baseline cancer	66	Female	NA	smoker, stopped over 6 months	25	1	1	44	394	mucosa-associated lymphoid tissue (MALT) lymphoma of the parotid	NA	-2616	Deceased	655	22	19	1	A	6	WGS	Paired-end	100	36392571	72785142	0.92089	0.88696	58499054	1.88969	1.67308	0.01128	1778	15.4364	0.771774	0.734123	-	-
CGPLLU547P	no baseline cancer	No baseline cancer	56	Female	NA	smoker	55	0	1	10	8.5	NA	NA	NA	Alive	2632	22	17	2	B	2	WGS	Paired-end	100	40917012	81834024	0.957207	0.929543	74692926	2.4128	1.26292	0.009449	2933	18.8162	-0.152558	0.607901	8.71354e-05	0.303994
CGPLLU548P	no baseline cancer	No baseline cancer	72	Male	NA	smoker, stopped over 6 months	20	0	0	10	5.7	NA	NA	NA	Alive	2632	23	20	2	E	1	WGS	Paired-end	100	55180882	110361764	0.950821	0.916569	102019804	3.29554	1.33197	0.01458	3420	18.4654	-4.06446	0.118776	0.374241	0.246508
CGPLLU549P	no lung cancer, other cancer	No baseline cancer	65	Male	NA	never smoker	0	0	0	18	13	NA	T cell lymphoma	2457	Alive	2632	23	20	2	E	2	WGS	Paired-end	100	42236994	84473988	0.955819	0.923361	78360044	2.53126	1.16929	0.006661	4063	27.7728	-4.70504	0.0828643	-	-
CGPLLU550P	lung cancer, other cancer	Adenocarcinoma	72	Male	IV	smoker	100	0	0	10	1.3	squamous cell carcinoma operated	NA	-252	Deceased	71	23	16	1	D	8	WGS	Paired-end	100	34025902	68051804	0.942881	0.91384	58488086	1.88934	1.33066	0.007731	1707	21.7725	1.6253	0.824709	0.99961	0.912159
CGPLLU551P	no baseline cancer	No baseline cancer	60	Male	NA	smoker, stopped over 6 months	25	0	1	16	1.5	NA	NA	NA	Alive	2632	23	18	1	D	3	WGS	Paired-end	100	42069802	84139604	0.958869	0.933112	76923356	2.48485	1.30619	0.01036	2217	14.5947	-2.71214	0.238722	0.000167932	0.119445
CGPLLU552P	no lung cancer, later lung cancer	Benign	56	Male	NA	smoker	65	0	0	12	115.2	tonsil cancer, operated	NSCLC(stage III,squamous) , lingual cancer	-897,91,1246	Deceased	1286	23	15	1	A	3	WGS	Paired-end	100	22108661	44217322	0.957522	0.930531	41075662	1.32686	1.19338	0.01068	1036	17.7097	0.603627	0.713134	-	-
CGPLLU553P	no lung cancer, other cancer	Benign	69	Male	NA	smoker	55	1	0	19	3	basal cell carcinoma	NA	-5798	Deceased	78	23	16	1	D	8	WGS	Paired-end	100	43794368	87588736	0.94673	0.915586	77916084	2.51692	1.22139	0.004419	3150	21.8136	-2.01276	0.326731	-	-
CGPLLU554P	no lung cancer, other cancer	Benign	36	Male	NA	never smoker	0	1	0	10	1.8	testicular cancer operated	NA	-220	Alive	2631	23	22	3	C	2	WGS	Paired-end	100	41407397	82814794	0.961534	0.934602	77056720	2.48916	1.11835	0.002313	6224	40.5388	-0.0237616	0.626894	-	-
CGPLLU555P	no lung cancer, other cancer	No baseline cancer	50	Female	NA	smoker, stopped under 6 months	50	0	1	10	5.5	NA	uterine cancer	350	Alive	2630	23	1	2	G	4	WGS	Paired-end	100	44954681	89909362	0.964214	0.937872	84561766	2.73159	1.30845	0.008838	2197	14.2134	-1.4132	0.413712	-	-
CGPLLU556P	no baseline cancer	No baseline cancer	88	Female	NA	never smoker	0	0	0	10	3.3	NA	NA	NA	Alive	2630	23	7	3	H	1	WGS	Paired-end	100	42732064	85464128	0.950916	0.919289	77827728	2.51406	1.23315	0.004675	2171	14.2015	-3.8298	0.134988	-	-
CGPLLU557P	no lung cancer, other cancer	No baseline cancer	79	Male	NA	smoker, stopped over 6 months	19	1	0	10	1	malignant melanoma operatedx2	NA	- 986, - 28	Deceased	42	23	2	3	F	1	WGS	Paired-end	100	37266107	74532214	0.96366	0.937897	69628402	2.2492	1.28678	0.02497	1838	14.8926	-0.0138483	0.628341	-	-
CGPLLU558P	lung cancer	Squamous	67	Male	IIA	smoker	60	1	1	10	NA	NA	NA	NA	Deceased	48	23	12	3	H	2	WGS	Paired-end	100	45349970	90699940	0.934664	0.900539	76588853	2.47404	1.36065	0.003888	2322	15.9816	1.81123	0.840864	0.999491	0.920178
CGPLLU559P	lung cancer, prior lung cancer	Adenocarcinoma	71	Female	IV	smoker	150	1	0	10	6	lung cancer: NSCLC operated adeno, recurred in 2010	NA	-1861, -1076	Deceased	283	23	10	3	H	7	WGS	Paired-end	100	36246297	72492594	0.953405	0.920482	66739495	2.15588	1.13615	0.001514	3974	32.9721	-3.01059	0.206517	0.662674	0.434596
CGPLLU560P	no baseline cancer	No baseline cancer	35	Male	NA	never smoker	0	0	0	21	1.9	NA	NA	NA	Alive	2627	23	13	1	A	5	WGS	Paired-end	100	39956941	79913882	0.956351	0.928375	73475733	2.37348	1.53965	0.006057	1949	15.4306	-2.67003	0.243533	-	-
CGPLLU561P	benign	Benign	49	Male	NA	smoker	36	1	0	29	24.1	NA	NA	NA	Deceased	1165	23	8	3	F	5	WGS	Paired-end	100	43782904	87565808	0.955511	0.926365	79919471	2.58163	1.25885	0.006507	2376	16.3266	-0.267524	0.590664	-	-
CGPLLU562P	no lung cancer, other cancer	Benign	68	Male	NA	smoker, stopped over 6 months	50	1	0	10	2.5	prostate cancer adeno	NA	-1228	Alive	2627	23	3	2	I	6	WGS	Paired-end	100	33592545	67185090	0.944564	0.904335	62963051	2.03389	1.18002	0.007728	3094	33.3455	2.73026	0.903655	-	-
CGPLLU563P	no lung cancer, other cancer	No baseline cancer	38	Female	NA	never smoker	0	0	0	10	0.6	hodgkins lymphoma	NA	-7287	Alive	2626	23	4	2	G	3	WGS	Paired-end	100	32715408	65430816	0.964226	0.938053	61231047	1.97794	1.27245	0.009035	1625	15.9172	-2.3218	0.28578	-	-
CGPLLU564P	no lung cancer, other cancer	No baseline cancer	65	Female	NA	smoker, stopped over 6 months	15	0	1	10	28.1	NA	squamous cell carcinoma	1185	Alive	2626	24	5	2	G	2	WGS	Paired-end	100	42626006	85252012	0.954269	0.922155	78922387	2.54942	1.43511	0.006643	2236	14.2495	0.863291	0.745127	-	-
CGPLLU565P	lung cancer	Adenosquamous	59	Female	IIIA	smoker, stopped over 6 months	40	0	0	30	14.9	NA	NA	NA	Deceased	344	24	15	1	A	8	WGS	Paired-end	100	34991941	69983882	0.956455	0.926449	65431111	2.11362	1.32367	0.005891	1910	18.2136	-3.69961	0.144765	0.844525	0.494645
CGPLLU566P	lung cancer	Squamous	74	Male	IV	smoker, stopped over 6 months	50	0	0	29	22.5	NA	NA	NA	Deceased	201	24	13	1	A	5	WGS	Paired-end	100	42036903	84073806	0.954366	0.92497	77861239	2.51515	1.22507	0.01568	2142	14.8703	-0.132875	0.610826	1	0.805413
CGPLLU567P	no baseline cancer	No baseline cancer	60	Male	NA	smoker, stopped over 6 months	60	1	0	10	13.2	NA	NA	NA	Alive	2625	24	19	2	B	6	WGS	Paired-end	100	38761500	77523000	0.957176	0.931082	70283472	2.27036	1.19621	0.002177	3509	25.6254	-3.38296	0.171001	0.373536	0.272268
CGPLLU568P	benign	Benign	47	Female	NA	smoker	30	0	0	19	33.4	NA	NA	NA	Alive	2625	24	22	3	C	4	WGS	Paired-end	100	43437891	86875782	0.949429	0.91667	78817923	2.54605	1.12554	0.005031	2545	18.8008	-0.959668	0.483641	-	-
CGPLLU569P	lung cancer	Squamous	74	Female	IA	smoker, stopped under 6 months	50	1	0	10	1.5	NA	NA	NA	Alive	2625	24	16	2	B	1	WGS	Paired-end	100	48872598	97745196	0.956298	0.927533	89832406	2.90185	1.24543	0.001263	2345	14.0653	0.790816	0.736438	0.999919	0.868178
CGPLLU570P	no lung cancer, later lung cancer	No baseline cancer	56	Female	NA	smoker	43	0	0	10	2.2	NA	lung cancer: SCLC	1616	Alive	2625	24	6	2	I	3	WGS	Paired-end	100	29588212	59176424	0.954956	0.920911	55938074	1.80696	1.04256	0.003612	2229	27.9185	1.78486	0.838649	-	-
CGPLLU571P	lung cancer	Adenocarcinoma	67	Male	IA	smoker, stopped over 6 months	75	0	1	34	10	NA	NA	NA	Deceased	2481	24	16	1	D	8	WGS	Paired-end	100	39891547	79783094	0.956101	0.925613	72860553	2.35361	1.16038	0.01087	3092	22.5004	-0.535789	0.549638	0.330099	0.439868
CGPLLU572P	no baseline cancer	No baseline cancer	37	Female	NA	smoker, stopped over 6 months	8	1	0	27	4.8	NA	NA	NA	Alive	2624	24	17	2	B	2	WGS	Paired-end	100	41919576	83839152	0.947613	0.921356	72194132	2.33208	1.61376	0.002723	2796	18.9715	2.90794	0.912891	-	-
CGPLLU573P	no baseline cancer	No baseline cancer	58	Male	NA	smoker	40	0	0	10	2.7	NA	NA	NA	Alive	2623	24	21	3	C	6	WGS	Paired-end	100	43734849	87469698	0.942011	0.907849	76504038	2.4713	1.21826	0.005334	2673	20.3537	-1.12685	0.45764	0.215097	0.336368
CGPLLU574P	benign	Benign	49	Female	NA	smoker	25	0	1	10	1.6	NA	NA	NA	Alive	2623	24	1	2	G	4	WGS	Paired-end	100	45070493	90140986	0.965008	0.939673	83889247	2.70987	1.27755	0.006987	2264	14.7201	-0.476702	0.558753	-	-
CGPLLU575P	no lung cancer, other cancer	No baseline cancer	58	Female	NA	smoker	45	0	0	10	0.7	Padget's disease of the nipple	NA	-49	Alive	2623	24	18	1	A	7	WGS	Paired-end	100	42209376	84418752	0.960578	0.935575	77868133	2.51537	1.32211	0.007316	2294	15.506	-2.33461	0.28415	-	-
CGPLLU576P	no baseline cancer	No baseline cancer	52	Female	NA	smoker, stopped over 6 months	25	0	0	10	2	NA	NA	NA	Alive	2620	24	21	3	C	7	WGS	Paired-end	100	44948723	89897446	0.937518	0.903144	78097927	2.52279	1.20859	0.009136	4075	26.2295	-2.49743	0.263932	0.046958	0.155445
CGPLLU577P	no baseline cancer	No baseline cancer	67	Male	NA	never smoker	0	0	0	50	44.1	NA	NA	NA	Alive	2620	24	10	3	H	7	WGS	Paired-end	100	50864444	101728888	0.931624	0.896312	84450660	2.728	1.13244	0.004282	5824	33.5407	-0.874836	0.496877	-	-
CGPLLU578P	lung cancer	Adenocarcinoma	70	Female	IIIA	smoker, stopped under 6 months	50	0	0	13	4.3	NA	NA	NA	Deceased	277	24	21	3	C	7	WGS	Paired-end	100	42102096	84204192	0.958367	0.927507	78369485	2.53156	1.19671	0.002436	3688	25.7427	0.694101	0.72455	0.971561	0.848055
CGPLLU580P	no baseline cancer	No baseline cancer	65	Male	NA	never smoker	0	0	0	10	0.87	NA	NA	NA	Alive	2619	25	20	2	B	4	WGS	Paired-end	100	39007134	78014268	0.934368	0.907314	64163017	2.07265	1.38238	0.009144	1950	15.8844	-2.75947	0.233393	-	-
CGPLLU581P	benign	Benign	59	Female	NA	smoker	46	0	0	10	2.18	NA	NA	NA	Alive	2619	25	21	3	C	7	WGS	Paired-end	100	45640334	91280668	0.950577	0.916834	82889171	2.67756	1.26818	0.007172	4152	26.6292	-2.41873	0.273588	0.510467	0.392028
CGPLLU582P	benign	Benign	44	Male	NA	smoker, stopped over 6 months	10	0	0	10	2	NA	NA	NA	Alive	2617	25	10	3	H	6	WGS	Paired-end	100	40949263	81898526	0.970339	0.948166	76714078	2.47809	1.25554	0.003404	2121	14.1707	0.523434	0.702782	-	-
CGPLLU583P	no baseline cancer	No baseline cancer	30	Male	NA	smoker, stopped over 6 months	10	1	0	10	0.78	NA	NA	NA	Alive	2617	25	19	2	B	3	WGS	Paired-end	100	27244018	54488036	0.932909	0.901339	44738688	1.44519	1.44007	0.002892	1128	13.9051	1.71198	0.832396	-	-
CGPLLU584P	lung cancer	Adenocarcinoma	64	Male	IB	smoker, stopped over 6 months	15	0	1	10	3.6	NA	NA	NA	Alive	2617	25	21	3	C	7	WGS	Paired-end	100	44807956	89615912	0.960376	0.929935	84098924	2.71664	1.22419	0.008281	4396	26.5729	-3.17588	0.190117	-	-
CGPLLU585P	lung cancer, other cancer	Adenocarcinoma	79	Female	IIIB	smoker	65	0	0	10	3.9	basal cell carcinoma	NA	-751	Deceased	868	25	17	2	B	2	WGS	Paired-end	100	35861185	71722370	0.944152	0.916222	61569959	1.98889	1.33589	0.00917	2106	18.7519	-4.17528	0.111722	0.98995	0.550836
CGPLLU586P	no baseline cancer	No baseline cancer	73	Female	NA	smoker, stopped over 6 months	10	1	0	21	4	NA	NA	NA	Alive	2612	25	7	3	F	7	WGS	Paired-end	100	42959486	85918972	0.959505	0.932335	79142539	2.55654	1.24403	0.009638	2962	20.5099	-0.640506	0.533406	-	-
CGPLLU587P	lung cancer	Adenocarcinoma	79	Male	IV	smoker, stopped under 6 months	55	0	0	21	9.7	NA	NA	NA	Deceased	20	25	21	3	C	2	WGS	Paired-end	100	45773084	91546168	0.958578	0.932074	84134637	2.7178	1.14806	0.01812	6975	41.2538	4.19163	0.958948	0.866098	0.912523
CGPLLU588P	lung cancer, other cancer	SCLC	81	Female	IV	smoker, stopped over 6 months	35	0	0	10	7.7	uterine cancer operated	NA	-10978	Deceased	24	25	8	1	D	2	WGS	Paired-end	100	42624799	85249598	0.955746	0.928361	78403150	2.53265	1.46211	0.2433	3170	19.1424	1.64189	0.826201	-	-
CGPLLU589P	benign	Benign	58	Male	NA	smoker, stopped under 6 months	20	0	0	10	1.9	NA	NA	NA	Alive	2611	25	8	3	F	5	WGS	Paired-end	100	41131040	82262080	0.958235	0.929789	75748228	2.44689	1.25704	0.007102	2375	16.1833	-2.14289	0.309115	1.74354e-05	0.154566
CGPLLU590P	benign	Benign	42	Female	NA	never smoker	0	1	0	28	1.6	NA	NA	NA	Alive	2611	25	21	3	C	7	WGS	Paired-end	100	37948138	75896276	0.939927	0.903542	66969975	2.16333	1.35176	0.01366	2868	25.8039	-3.45155	0.165015	-	-
CGPLLU591P	met to lung, other cancer	Metastasis from another primary cancer	93	Female	IV	never smoker	0	0	0	12	20.6	breast cancer operatedx3	NA	-7799, -6182, -4561	Deceased	494	25	23	2	B	4	WGS	Paired-end	100	35602742	71205484	0.964035	0.940775	65758480	2.12419	1.17605	0.008526	1682	16.117	-6.33807	0.0315628	-	-
CGPLLU592P	benign	Benign	67	Male	NA	smoker, stopped over 6 months	40	1	0	10	NA	NA	NA	NA	Alive	2610	25	12	3	H	2	WGS	Paired-end	100	46050058	92100116	0.941301	0.904662	81032084	2.61757	1.43006	0.006069	2403	15.1552	-2.37884	0.278566	0.0626734	0.17062
CGPLLU593P	no baseline cancer	No baseline cancer	66	Male	NA	never smoker	0	0	0	10	0.81	NA	NA	NA	Alive	2610	25	19	2	B	6	WGS	Paired-end	100	40187522	80375044	0.955214	0.924055	74411461	2.40371	1.24258	0.004349	3244	24.6141	-3.16329	0.19133	-	-
CGPLLU594P	lung cancer	SCLC	69	Female	IIIB	smoker	80	0	1	10	6.96	NA	NA	NA	Deceased	550	25	22	3	C	4	WGS	Paired-end	100	54012640	108025280	0.953948	0.922008	99361537	3.20967	1.30328	0.1024	4351	20.7967	6.53386	0.99018	1	0.99509
CGPLLU596P	no baseline cancer	No baseline cancer	57	Female	NA	smoker, stopped over 6 months	48	1	0	10	2.7	NA	NA	NA	Alive	2606	26	17	2	B	2	WGS	Paired-end	100	39825857	79651714	0.949566	0.921283	70495494	2.27721	1.28951	0.007127	2740	18.6775	-1.62374	0.382228	0.03568	0.208954
CGPLLU597P	no baseline cancer	No baseline cancer	51	Male	NA	never smoker	0	1	0	10	3.9	NA	NA	NA	Alive	2605	26	12	3	H	2	WGS	Paired-end	100	45384544	90769088	0.934599	0.900883	75983429	2.45449	1.30502	0.02231	2264	16.0304	-2.67794	0.242626	-	-
CGPLLU598P	benign	Benign	25	Female	NA	smoker	5	1	0	10	3.8	NA	NA	NA	Alive	2605	26	14	1	A	1	WGS	Paired-end	100	36329361	72658722	0.960286	0.9374	66048337	2.13356	1.29674	0.005804	1957	16.3672	-0.923945	0.489213	-	-
CGPLLU599P	benign	Benign	56	Female	NA	smoker	25	0	1	24	168	NA	NA	NA	Deceased	192	26	18	1	D	4	WGS	Paired-end	100	51230933	102461866	0.948287	0.916385	93024017	3.00495	1.31624	0.01312	3254	18.5933	-1.38864	0.417436	0.799363	0.6084
CGPLLU600P	no lung cancer, other cancer	No baseline cancer	73	Female	NA	smoker, stopped over 6 months	40	1	1	10	3.9	bladder cancer operated	NA	-1234	Deceased	1160	26	19	1	A	6	WGS	Paired-end	100	46175975	92351950	0.947034	0.918396	82296729	2.65843	1.30261	0.01914	2404	14.9069	-3.20716	0.187128	-	-
CGPLLU601P	no lung cancer, other cancer	No baseline cancer	64	Female	NA	smoker, stopped over 6 months	10	0	0	10	0.4	breast cancer operated	basal cell carcinoma	-1307, 495	Alive	2604	26	15	2	B	1	WGS	Paired-end	100	32110221	64220442	0.924449	0.88952	52325389	1.69026	1.18792	0.005555	1137	14.0068	-0.278732	0.588971	-	-
CGPLLU602P	no baseline cancer	No baseline cancer	75	Male	NA	smoker, stopped over 6 months	NA	0	0	10	1.9	NA	NA	NA	Alive	2603	26	20	2	E	1	WGS	Paired-end	100	49920835	99841670	0.939486	0.900341	90810938	2.93346	1.18005	0.003434	2695	18.4123	-0.81187	0.506706	-	-
CGPLLU603P	no baseline cancer	No baseline cancer	59	Male	NA	smoker, stopped over 6 months	30	0	0	10	1.6	NA	NA	NA	Alive	2603	26	7	3	F	7	WGS	Paired-end	100	26625063	53250126	0.96053	0.931579	49603821	1.60235	1.10932	0	1455	21.0053	-2.27254	0.2921	0.00181124	0.146955
CGPLLU604P	no lung cancer, other cancer	No baseline cancer	80	Female	NA	smoker, stopped over 6 months	NA	1	0	10	5.7	basal cell carcinomax2	NA	-1791, -1112	Deceased	117	26	19	2	B	6	WGS	Paired-end	100	45413217	90826434	0.970072	0.948469	85003250	2.74585	1.14965	0.004572	5249	26.2407	-0.643812	0.532892	-	-
CGPLLU605P	benign	Benign	67	Male	NA	never smoker	0	0	0	10	4.1	NA	NA	NA	Alive	2599	26	9	1	D	1	WGS	Paired-end	100	50171087	100342174	0.939247	0.899116	91938042	2.96987	1.21956	0.007117	2461	14.7052	-3.3521	0.17375	-	-
CGPLLU606P	lung cancer	Adenocarcinoma	59	Male	IIIB	smoker	80	0	1	68	792	NA	NA	NA	Deceased	1076	26	12	3	H	3	WGS	Paired-end	100	49371466	98742932	0.932377	0.904346	79110972	2.55552	1.20447	0.008662	2166	14.049	-1.17639	0.449973	0.535335	0.492654
CGPLLU607P	lung cancer, prior lung cancer	Adenocarcinoma	64	Male	IA	smoker	150	0	0	10	1.1	lung cancer: NSCLC operated adeno, recurred in 2010	NA	-1889, -1104	Deceased	1640	26	22	3	C	5	WGS	Paired-end	100	38802036	77604072	0.955028	0.923992	71266955	2.30213	1.19456	0.007297	2454	19.5975	1.68955	0.830433	0.465488	0.64796
CGPLLU608P	no baseline cancer	No baseline cancer	60	Male	NA	smoker	53	1	0	41	17.3	NA	NA	NA	Alive	2599	26	8	3	F	6	WGS	Paired-end	100	43206510	86413020	0.962707	0.936859	80112308	2.58786	1.10685	0.002982	3762	22.8449	-3.49092	0.161655	0.517482	0.339569
CGPLLU609P	benign	Benign	68	Male	NA	smoker, stopped over 6 months	30	0	1	15	766	NA	NA	NA	Deceased	1566	26	23	2	B	5	WGS	Paired-end	100	46685867	93371734	0.941584	0.904514	83221248	2.68829	1.6322	0.007963	2421	16.1555	-2.23131	0.297451	0.000324002	0.148887
CGPLLU610P	no baseline cancer	No baseline cancer	68	Male	NA	smoker, stopped under 6 months	40	0	0	10	1.7	NA	NA	NA	Alive	2597	26	8	3	F	5	WGS	Paired-end	100	33687061	67374122	0.955222	0.925953	61525265	1.98745	1.23766	0.002415	1884	16.204	-0.55039	0.54738	1.62065e-06	0.273691
CGPLLU611P	lung cancer, other cancer	Adenocarcinoma	76	Male	IV	smoker	50	0	0	22	15.1	prostate cancer adeno	NA	-1153	Deceased	245	26	12	3	H	2	WGS	Paired-end	100	38124857	76249714	0.93506	0.901758	64584111	2.08626	1.18482	0.002277	1741	15.613	-3.18131	0.189595	6.03326e-05	0.0948278
CGPLLU612P	met to lung, other cancer	Metastasis from another primary cancer	66	Male	IV	smoker	40	0	0	29	12.4	Superficial spreading malignant melanoma, operated	NA	-526	Deceased	464	27	13	2	B	1	WGS	Paired-end	100	31742245	63484490	0.940148	0.906432	56144269	1.81362	1.44961	0.09274	1382	14.6094	-0.466596	0.560308	-	-
CGPLLU613P	no lung cancer, other cancer	No baseline cancer	66	Male	NA	never smoker	0	1	0	14	5.5	NA	B cell lymphoma, basal cell carcinoma	33, 2343	Alive	2596	27	9	1	D	2	WGS	Paired-end	100	48326516	96653032	0.957675	0.931485	87793772	2.836	1.49678	0.136	3915	17.945	1.45026	0.808345	-	-
CGPLLU614P	no lung cancer, other cancer	No baseline cancer	58	Female	NA	smoker, stopped over 6 months	20	0	0	10	2.6	breast cancer operated	NA	-2124	Alive	2595	27	23	3	C	3	WGS	Paired-end	100	30878536	61757072	0.9487	0.913715	56422406	1.82261	1.49442	0.003393	1994	18.824	-0.606749	0.538648	-	-
CGPLLU615P	benign	Benign	78	Female	NA	never smoker	0	0	1	10	2.7	NA	NA	NA	Alive	2592	27	9	3	H	8	WGS	Paired-end	100	40268997	80537994	0.964573	0.939872	74847635	2.4178	1.36864	0.003767	2740	19.5968	-0.596103	0.540299	-	-
CGPLLU616P	lung cancer	Adenocarcinoma	53	Male	IV	smoker, stopped over 6 months	25	0	1	13	1.1	NA	NA	NA	Deceased	157	27	17	2	B	1	WGS	Paired-end	100	46491471	92982942	0.941395	0.911112	80298642	2.59388	1.53547	0.01067	2482	15.0845	1.72812	0.833797	0.999349	0.916573
CGPLLU617P	no lung cancer, other cancer	No baseline cancer	75	Male	NA	smoker, stopped over 6 months	NA	0	0	10	13.4	NA	bladder cancer	2355	Alive	2585	27	16	1	D	5	WGS	Paired-end	100	46166460	92332920	0.953285	0.923236	84912283	2.74292	1.68538	0.007419	2679	16.4141	-1.57444	0.389522	-	-
CGPLLU618P	no lung cancer, other cancer	No baseline cancer	84	Female	NA	smoker, stopped under 6 months	15	1	0	10	1.4	basal cell carcinoma	basal cell carcinoma x 2	-144, 498, 2431	Alive	2585	27	20	2	E	2	WGS	Paired-end	100	46245116	92490232	0.965014	0.939062	86774655	2.80308	1.24543	0.007727	5140	29.1442	-2.13654	0.309963	-	-
CGPLLU619P	no lung cancer, later lung cancer	Benign	62	Female	NA	smoker, stopped under 6 months	15	0	0	10	NA	NA	NSCLC: mucinous adenocarcinoma stage I	236	Alive	2583	27	9	1	D	1	WGS	Paired-end	100	36486445	72972890	0.943467	0.911812	64087824	2.07022	1.75971	0.001616	1849	15.1857	-0.00538586	0.629574	-	-
CGPLLU620P	no lung cancer, other cancer	No baseline cancer	54	Female	NA	smoker	39	1	0	10	4.5	breast cancer operated	NA	-4983	Alive	2583	27	18	1	D	4	WGS	Paired-end	100	38713630	77427260	0.9565	0.928751	70964775	2.29237	1.51106	0.006819	2097	18.5774	-3.3455	0.174342	-	-
CGPLLU621P	no baseline cancer	No baseline cancer	38	Female	NA	smoker	20	0	0	10	19.4	NA	NA	NA	Alive	2575	27	22	3	C	4	WGS	Paired-end	100	31617009	63234018	0.941406	0.904805	56475269	1.82432	1.27219	0.01067	1584	18.3787	-2.59823	0.251888	-	-
CGPLLU622P	lung cancer, other cancer	Squamous	68	Male	IIB	smoker, stopped over 6 months	90	0	0	13	4.1	NA	tonsilar cancer, squamous cell carcinoma	49, 278	Alive	2575	27	19	2	B	6	WGS	Paired-end	100	37024337	74048674	0.960937	0.934516	68500068	2.21275	1.21626	0.0168	3460	26.2802	0.849324	0.743467	0.999999	0.871733
CGPLLU623P	benign	Benign	63	Male	NA	smoker, stopped under 6 months	41	0	0	10	3	NA	NA	NA	Alive	2575	27	18	1	A	6	WGS	Paired-end	100	38929078	77858156	0.95458	0.925801	71774890	2.31854	1.54704	0.01033	2108	15.9934	-4.15073	0.113252	0.244562	0.178907
CGPLLU624P	no baseline cancer	No baseline cancer	68	Male	NA	smoker, stopped over 6 months	1	0	0	10	2.1	NA	NA	NA	Alive	2571	27	20	2	E	1	WGS	Paired-end	100	54482500	108965000	0.951185	0.916933	100994159	3.26241	1.64972	0.003671	2865	18.0727	-0.309914	0.58425	-	-
CGPLLU625P	lung cancer	Neuroendocrine	65	Male	IV	smoker	50	0	1	31	9.3	NA	NA	NA	Deceased	413	27	7	3	F	7	WGS	Paired-end	100	38902310	77804620	0.948273	0.91669	69932159	2.25901	1.38884	0.078	3158	23.2951	5.35488	0.979714	1	0.989857
CGPLLU626P	lung cancer	Squamous	70	Male	IA	smoker	100	0	0	10	2.1	NA	NA	NA	Deceased	1219	27	9	3	H	8	WGS	Paired-end	100	36150185	72300370	0.964363	0.938902	67437191	2.17842	1.72622	0.01161	2520	19.1719	-2.01866	0.325921	0.072672	0.199297
CGPLLU627P	lung cancer	NSCLC-NOS	74	Male	IIIC	smoker	60	0	1	198	608	NA	NA	NA	Deceased	62	27	8	3	F	5	WGS	Paired-end	100	43176998	86353996	0.953686	0.926454	76981636	2.48673	1.42881	0.01309	2492	16.6847	-1.20873	0.44498	0.985565	0.715273
CGPLLU628P	lung cancer	Squamous	83	Female	IV	smoker, stopped over 6 months	40	0	0	28	12.8	NA	NA	NA	Deceased	313	28	11	3	H	4	WGS	Paired-end	100	43247404	86494808	0.950669	0.922033	77780605	2.51254	1.51665	0.01128	2085	13.7705	-2.29711	0.288937	-	-
CGPLLU629P	lung cancer, other cancer	Adenocarcinoma	90	Male	IV	smoker, stopped over 6 months	20	0	0	45	145	colon cancer operated adeno, squamous cell carcinoma, basal cell carcinoma	NA	-6511, -2355,-334	Deceased	91	28	7	3	F	7	WGS	Paired-end	100	41230491	82460982	0.958365	0.930307	75382431	2.43507	1.45833	0.007976	2967	20.6123	0.481845	0.69733	-	-
CGPLLU630P	benign	Benign	39	Male	NA	never smoker	0	0	0	10	1.8	NA	NA	NA	Alive	2562	28	13	1	A	5	WGS	Paired-end	100	36374022	72748044	0.961003	0.935242	67571414	2.18275	1.62541	0.009083	2156	16.0837	0.0879229	0.643056	-	-
CGPLLU631P	benign	Benign	69	Male	NA	smoker	100	0	1	10	5.5	NA	NA	NA	Deceased	790	28	8	3	F	5	WGS	Paired-end	100	35960965	71921930	0.942206	0.909373	63677634	2.05697	1.72757	0.01076	2138	16.7516	-0.375591	0.574255	0.000655712	0.287456
CGPLLU632P	no lung cancer, other cancer	No baseline cancer	83	Female	NA	smoker, stopped over 6 months	5	0	0	10	3.6	colon cancer operated adeno	NA	-22	Deceased	240	28	19	1	A	2	WGS	Paired-end	100	47582473	95164946	0.955126	0.927528	87981839	2.84207	1.51783	0.002839	3304	18.0866	-0.128805	0.61143	-	-
CGPLLU633P	lung cancer	Adenocarcinoma	60	Male	IIIA	smoker	46	1	0	75	6.7	NA	NA	NA	Alive	2561	28	18	2	B	3	WGS	Paired-end	100	45953761	91907522	0.949516	0.922818	79911539	2.58138	1.85771	0.00579	2249	14.9493	-0.38502	0.572815	0.0613452	0.31708
CGPLLU634P	benign	Benign	37	Male	NA	smoker	15	1	0	10	7.1	NA	NA	NA	Alive	2561	28	16	1	D	8	WGS	Paired-end	100	44902652	89805304	0.956647	0.928126	81853700	2.64411	1.35326	0.00936	3337	21.1594	-0.834267	0.50321	-	-
CGPLLU635P	benign	Benign	61	Female	NA	smoker, stopped under 6 months	25	0	0	363	46.9	NA	NA	NA	Deceased	2185	28	11	3	H	4	WGS	Paired-end	100	46460769	92921538	0.953021	0.925771	83559121	2.6992	1.4262	0.01151	2449	13.8801	-0.434766	0.565198	0.144468	0.354833
CGPLLU636P	lung cancer	Adenocarcinoma	74	Female	IIIB	smoker, stopped over 6 months	25	0	0	24	11.1	NA	NA	NA	Deceased	61	28	15	1	A	8	WGS	Paired-end	100	39662437	79324874	0.958807	0.932101	73165132	2.36345	1.20301	0.01986	2462	17.7582	0.35458	0.6803	0.999961	0.84013
CGPLLU637P	lung cancer	Squamous	80	Male	IV	smoker	50	1	0	29	14.8	NA	NA	NA	Deceased	101	28	13	1	A	5	WGS	Paired-end	100	37825760	75651520	0.950039	0.920456	68294330	2.20611	1.66079	0.007763	1701	14.4598	-1.04153	0.47089	0.955275	0.713083
CGPLLU638P	lung cancer	Adenocarcinoma	66	Male	IV	smoker, stopped under 6 months	10	0	0	187	103.8	NA	NA	NA	Deceased	26	28	7	3	F	7	WGS	Paired-end	100	44090142	88180284	0.954256	0.925023	80046650	2.58574	1.26815	0.01316	3667	21.9632	-1.20641	0.445338	-	-
CGPLLU639P	lung cancer	Adenocarcinoma	81	Male	IV	smoker, stopped over 6 months	40	0	1	66	13.6	NA	NA	NA	Deceased	50	28	22	3	C	4	WGS	Paired-end	100	32730786	65461572	0.934622	0.891975	58286799	1.88283	1.78241	0.01274	1305	18.479	1.30859	0.794266	-	-
*Clinical information for LUCAS samples was obtained from Mathios et al.18

## Sheet: Supplementary Table 4
Supplementary Table 4. Summary of high coverage cfDNA samples and genomic analyses
Patient ID	Patient type	Sequencing approach	Read type	Read length	Number of sequenced fragments	Number of sequenced reads	Percent of Q20 bases	Percent of Q30 bases	Reads mapped to genome	Whole genome coverage	Estimated 8-oxo-dG level
CGPLLU276P	No cancer	WGS	Paired-end	100	111957591	223915182	0.978719	0.940854	167211701	5.40143	1.21032
CGPLLU278P	No cancer	WGS	Paired-end	100	114037798	228075596	0.970867	0.927485	166779614	5.38747	1.29204
CGPLLU294P	Lung-Adenocarcinoma	WGS	Paired-end	100	214120371	428240742	0.971461	0.929113	313975177	10.1423	1.13969
CGPLLU304P	No cancer	WGS	Paired-end	100	232622449	465244898	0.977511	0.939877	333577133	10.7755	1.37227
CGPLLU306P	Lung-Adenocarcinoma	WGS	Paired-end	100	259238568	518477136	0.969534	0.922418	362085707	11.6964	1.58984
CGPLLU315P	No cancer	WGS	Paired-end	100	180302298	360604596	0.950773	0.887521	219144799	7.07902	1.89864
CGPLLU332P	No cancer	WGS	Paired-end	100	482245711	964491422	0.963503	0.916508	598985989	19.349	1.51462
CGPLLU335P	Lung-SCC	WGS	Paired-end	100	235844337	471688674	0.969612	0.923905	346124316	11.1808	1.48132
CGPLLU344P	Lung-SCC	WGS	Paired-end	100	197441771	394883542	0.963358	0.905692	257601478	8.32128	1.22251
CGPLLU346P	No cancer	WGS	Paired-end	100	268592163	537184326	0.97388	0.930624	401904050	12.9827	1.99419
CGPLLU347P	Skin-Melanoma	WGS	Paired-end	100	264061871	528123742	0.969933	0.923308	360593585	11.6482	1.18081
CGPLLU353P	No cancer	WGS	Paired-end	100	129620634	259241268	0.975235	0.938045	196325407	6.34189	1.08426
CGPLLU358P	No cancer	WGS	Paired-end	100	288914035	577828070	0.970236	0.930451	417887119	13.499	1.86925
CGPLLU362P	No cancer	WGS	Paired-end	100	168851762	337703524	0.970722	0.929227	246293720	7.95601	2.03149
CGPLLU367P	No cancer	WGS	Paired-end	100	129530151	259060302	0.971712	0.929093	190012958	6.13798	2.24622
CGPLLU372P	No cancer	WGS	Paired-end	100	262644051	525288102	0.972781	0.929092	381928987	12.3374	1.78252
CGPLLU387P	No cancer	WGS	Paired-end	100	165537916	331075832	0.965454	0.917904	228174881	7.37072	1.27342
CGPLLU401P	No cancer	WGS	Paired-end	100	233104285	466208570	0.969981	0.92808	335659502	10.8428	1.58148
CGPLLU403P	Lung-Adenocarcinoma	WGS	Paired-end	100	273329638	546659276	0.974649	0.936512	400084110	12.9239	1.4852
CGPLLU405P	No cancer	WGS	Paired-end	100	125590262	251180524	0.973267	0.926466	184167308	5.94914	1.92185
CGPLLU407P	No cancer	WGS	Paired-end	100	111635066	223270132	0.967974	0.918678	165486613	5.3457	1.40463
CGPLLU413P	No cancer	WGS	Paired-end	100	166704737	333409474	0.971145	0.923921	230890806	7.45845	1.66884
CGPLLU414P	Lung-Adenocarcinoma	WGS	Paired-end	100	271065301	542130602	0.964497	0.914685	389889382	12.5946	2.34006
CGPLLU424P	Lung-SCC	WGS	Paired-end	100	211646960	423293920	0.97439	0.930576	306827015	9.91141	1.67077
CGPLLU432P	No cancer	WGS	Paired-end	100	184677106	369354212	0.959925	0.909544	261760610	8.45564	1.57065
CGPLLU442P	No cancer	WGS	Paired-end	100	536917638	1073835276	0.971955	0.927726	769204282	24.8476	1.66489
CGPLLU446P	No cancer	WGS	Paired-end	100	213821280	427642560	0.965955	0.921649	308565122	9.96756	1.61358
CGPLLU452P	Lung-Adenocarcinoma	WGS	Paired-end	100	233859246	467718492	0.964814	0.912298	296332349	9.5724	1.79066
CGPLLU454P	No cancer	WGS	Paired-end	100	547702301	1095404602	0.974925	0.933877	802168883	25.9124	1.74669
CGPLLU456P	Lung-SCC	WGS	Paired-end	100	201696325	403392650	0.965445	0.922686	279876358	9.04083	1.56521
CGPLLU469P	Lung-Adenocarcinoma	WGS	Paired-end	100	255511074	511022148	0.956692	0.890895	317945299	10.2706	1.39886
CGPLLU474P	No cancer	WGS	Paired-end	100	129875218	259750436	0.964494	0.911179	191316533	6.18009	1.42423
CGPLLU480P	Lung-SCC	WGS	Paired-end	100	258320701	516641402	0.961908	0.905883	333009780	10.7572	1.39234
CGPLLU489P	No cancer	WGS	Paired-end	100	180861885	361723770	0.956334	0.899978	248609427	8.03081	1.62976
CGPLLU490P	No cancer	WGS	Paired-end	100	110862313	221724626	0.974217	0.933844	168954669	5.45773	1.66653
CGPLLU496P	No cancer	WGS	Paired-end	100	212160007	424320014	0.977543	0.938138	309103628	9.98495	0.889398
CGPLLU497P	No cancer	WGS	Paired-end	100	262108163	524216326	0.976012	0.937083	389815872	12.5922	1.38624
CGPLLU499P	No cancer	WGS	Paired-end	100	403173954	806347908	0.973241	0.930637	580407122	18.7489	1.57886
CGPLLU501P	Lung-Adenocarcinoma	WGS	Paired-end	100	245442915	490885830	0.975388	0.934939	353156858	11.408	1.01671
CGPLLU504P	Lung-Adenocarcinoma	WGS	Paired-end	100	237335015	474670030	0.97328	0.930648	332274133	10.7334	1.31077
CGPLLU505P	Lung-Adenocarcinoma	WGS	Paired-end	100	270435688	540871376	0.960769	0.899824	327655828	10.5842	0.970489
CGPLLU509P	No cancer	WGS	Paired-end	100	225868024	451736048	0.974687	0.933927	332857454	10.7523	2.52857
CGPLLU519P	No cancer	WGS	Paired-end	100	146724698	293449396	0.974432	0.93209	214290983	6.92223	1.79714
CGPLLU529P	Lymphoid-BNHL	WGS	Paired-end	100	308682852	617365704	0.973125	0.933615	445142405	14.3794	1.42872
CGPLLU539P	No cancer	WGS	Paired-end	100	222479680	444959360	0.970792	0.922529	315954289	10.2063	1.20054
CGPLLU541P	No cancer	WGS	Paired-end	100	157557222	315114444	0.974739	0.934052	235286862	7.60046	1.08129
CGPLLU543P	Lung-Adenocarcinoma	WGS	Paired-end	100	203760829	407521658	0.97172	0.930304	309428859	9.99546	1.20816
CGPLLU551P	No cancer	WGS	Paired-end	100	136798991	273597982	0.971855	0.929224	199419299	6.44183	1.22107
CGPLLU557P	Skin-Melanoma	WGS	Paired-end	100	211095500	422191000	0.976212	0.936715	310392660	10.0266	1.09435
CGPLLU567P	No cancer	WGS	Paired-end	100	137537985	275075970	0.970318	0.930021	199358378	6.43986	1.03087
CGPLLU573P	No cancer	WGS	Paired-end	100	161756112	323512224	0.953471	0.899424	213019380	6.88115	1.21956
CGPLLU581P	No cancer	WGS	Paired-end	100	141782605	283565210	0.97314	0.928369	201297726	6.50251	1.27591
CGPLLU589P	No cancer	WGS	Paired-end	100	184549262	369098524	0.972045	0.927519	276227570	8.92296	1.00887
CGPLLU592P	No cancer	WGS	Paired-end	100	260993299	521986598	0.961266	0.909552	369209914	11.9266	1.30693
CGPLLU596P	No cancer	WGS	Paired-end	100	270677726	541355452	0.961119	0.910821	372038938	12.0179	1.24952
CGPLLU599P	No cancer	WGS	Paired-end	100	133952771	267905542	0.973131	0.930401	197341456	6.37471	1.2743
CGPLLU610P	No cancer	WGS	Paired-end	100	169086140	338172280	0.96994	0.926393	241148969	7.78982	1.00426
CGPLLU635P	No cancer	WGS	Paired-end	100	273761253	547522506	0.96501	0.915425	402442860	13.0001	1.24636

## Sheet: Supplementary Table 5
Supplementary Table 5. Summary of cfDNA samples and genomic analyses of lung cancer patients undergoing targeted therapy*
Patient ID	Histological diagnosis	Age	Sex	Stage	Smoking status	Pack years	Treatment	Days to initial RECIST assessment	RECIST percent change in target lesions	Initial radiographic response type	Days to RECIST progression	Days on Treatment	Overall response at last follow-up	Status at last follow-up	Timepoint (days relative to treatment initiation)	Sequencing approach	Read type	Read length	Number of sequenced fragments	Number of sequenced reads	Percent of Q20 bases	Percent of Q30 bases	Reads mapped to genome	Whole genome coverage	Estimated 8-oxo-dG level	GEMINI score[C>A]	Median mutant allele fraction from targeted sequencing
CGLU316	Mixed	50	Female	IIIA	Former smoker	15	Osimertinib	42	NA	Progressive Disease	42	73	Progressive disease	Alive	Pre-treatment, Day -53	WGS	Paired-end	100	55769867	111539734	0.926525	0.873886	103327297	3.33777	3.40499	0.332239	0.09811
															Pre-treatment, Day -4	WGS	Paired-end	100	42612384	85224768	0.925053	0.872066	78807227	2.5457	3.08791	0.904277	0.295473
															Post-treatment, Day 18	WGS	Paired-end	100	43916255	87832510	0.927776	0.875872	81368204	2.62843	3.00636	0.457312	0.20769
															Post-treatment, Day 87	WGS	Paired-end	100	50967948	101935896	0.925733	0.872791	94106646	3.03992	2.58033	0.982428	0.50908
CGPLLU269	Adenocarcinoma	52	Female	IV	Former smoker	8	Mavelertinib	25	-5.9	Stable Disease	NA	47	Progressive disease	Deceased	Pre-treatment, Day 0	WGS	Paired-end	100	50086599	100173198	0.892659	0.833343	88595949	2.86191	3.58398	0.478786	0.001037
															Post-treatment, Day 9	WGS	Paired-end	100	48924695	97849390	0.872804	0.80962	82978903	2.68046	3.54319	0.103311	0
															Post-treatment, Day 28	WGS	Paired-end	100	45999749	91999498	0.894395	0.835556	81787487	2.64198	3.30376	0.451885	0
CGPLLU271	Adenocarcinoma	73	Male	IV	Former smoker	NA	Mavelertinib	36	-0.2	Stable Disease	246	273	Progressive disease	Deseased	Pre-treatment, Day 0	WGS	Paired-end	100	68496676	136993352	0.940524	0.905165	124970639	4.03692	3.27009	0.875813	0.018023
															Post-treatment, Day 6	WGS	Paired-end	100	49313763	98627526	0.891448	0.831552	87597839	2.82967	3.46706	0.767647	0.001749
															Post-treatment, Day 20	WGS	Paired-end	100	47121118	94242236	0.888215	0.828963	81619670	2.63655	1.53134	0.663345	0.001844
															Post-treatment, Day 104	WGS	Paired-end	100	49089804	98179608	0.885374	0.818967	83860903	2.70895	1.50077	0.832569	0.003255
															Post-treatment, Day 259	WGS	Paired-end	100	44030080	88060160	0.909893	0.85335	79978020	2.58352	1.52051	0.749141	0.003422
CGPLLU88	Adenocarcinoma	59	Male	IIA	Former smoker	NA	Osimertinib	35	-40.7	Partial Response	541	548	Progressive disease	Deceased	Pre-treatment, Day 0	WGS	Paired-end	100	43827775	87655550	0.93009	0.879307	81537455	2.6339	1.32962	0.817719	0.0865
															Post-treatment, Day 7	WGS	Paired-end	100	44858615	89717230	0.930541	0.880716	82955860	2.67972	1.2199	0.416196	0.00185
															Post-treatment, Day 297	WGS	Paired-end	100	50655434	101310868	0.921737	0.869924	92297948	2.98149	1.36323	0.869493	0.0093
CGPLLU89	Adenocarcinoma	54	Female	IV	Former smoker	NA	Osimertinib	37	-41.2	Partial Response	200	427	Progressive disease	Deceased	Pre-treatment, Day 0	WGS	Paired-end	100	43230041	86460082	0.918233	0.860338	79669676	2.57356	1.43983	0.57155	0.00315
															Post-treatment, Day 7	WGS	Paired-end	100	40433167	80866334	0.913596	0.855665	73240688	2.36589	1.34823	0.383468	0.002
															Post-treatment, Day 22	WGS	Paired-end	100	34781256	69562512	0.932803	0.885831	63632033	2.0555	1.28204	0.848249	0.00235
*Clinical, coverage, and mutant allele fraction information for patients undergoing targeted therapy were obtained from Phallen et al.11 and Cristiano et al.13

## Sheet: Supplementary Table 6
Supplementary Table 6. Summary of validation cohort and genomic analyses
Patient ID	Collection center / Consortium	Patient type	Histological diagnosis	Age at collection	Sex	Stage	Smoking status	Pack years	Years from quitting smoking	Sequencing approach	Read type	Read length	Number of sequenced fragments	Number of sequenced reads	Percent of Q20 bases	Percent of Q30 bases	Reads mapped to genome	Whole genome coverage	Estimated 8-oxo-dG level	Single molecule C>A changes	GEMINI score[C>A]	DELFI score	GEMINI / DELFI score
CGPLLU640P	DECAMP	Benign	Benign	56	Male	NA	Current smoker	38	0	WGS	Paired-end	100	33241415	66482830	0.959459	0.932345	61313810	1.98062	1.26405	4191	0.57569	0.174512	0.375101
CGPLLU641P	DECAMP	Lung cancer	SCLC	68	Male	Unknown	Current smoker	80	0	WGS	Paired-end	100	36685001	73370002	0.962378	0.93698	68328593	2.20721	1.40693	4621	0.922353	0.484171	0.703262
CGPLLU642P	DECAMP	Lung cancer	Squamous cell carcinoma	70	Male	IA	Current smoker	100	0	WGS	Paired-end	100	33630089	67260178	0.957044	0.925875	62469720	2.01796	1.70986	2256	0.914067	0.11689	0.515479
CGPLLU643P	DECAMP	Lung cancer	Adenocarcinoma	84	Female	IA	Former smoker	48	NA	WGS	Paired-end	100	29287373	58574746	0.968452	0.946844	54829882	1.77117	1.43239	2269	0.253801	-	-
CGPLLU644P	DECAMP	Lung cancer	Squamous cell carcinoma	66	Male	IA	Former smoker	76	NA	WGS	Paired-end	100	35196241	70392482	0.957027	0.930642	63922502	2.06488	1.58316	2541	0.878846	0.301402	0.590124
CGPLLU645P	DECAMP	Lung cancer	Squamous cell carcinoma	72	Male	IB	Former smoker	40	NA	WGS	Paired-end	100	32797250	65594500	0.962819	0.938034	61026684	1.97134	1.61321	2547	0.642958	0.0483267	0.345643
CGPLLU646P	DECAMP	Lung cancer	Squamous cell carcinoma	70	Male	IA	Former smoker	30	NA	WGS	Paired-end	100	36491735	72983470	0.959339	0.934419	66557960	2.15002	1.30491	4874	0.600769	0.123002	0.361885
CGPLLU647P	DECAMP	Lung cancer	Unknown	69	Male	IA	Former smoker	55	NA	WGS	Paired-end	100	29391696	58783392	0.969049	0.947966	54830261	1.77118	1.30941	2003	0.762639	0.513904	0.638271
CGPLLU648P	DECAMP	Benign	Benign	74	Male	NA	Former smoker	45	NA	WGS	Paired-end	100	34801633	69603266	0.959755	0.932537	64367310	2.07925	1.51049	2320	0.24934	0.0546123	0.151976
CGPLLU649P	DECAMP	Lung cancer	SCLC	75	Male	IV	Current smoker	130	0	WGS	Paired-end	100	29713035	59426070	0.962406	0.935949	55215759	1.78363	1.57005	2013	0.941273	0.159524	0.550398
CGPLLU650P	DECAMP	Lung cancer	Adenocarcinoma	74	Female	IA	Former smoker	46	NA	WGS	Paired-end	100	35223036	70446072	0.966821	0.943188	65934297	2.12987	1.3962	2732	0.581632	0.549245	0.565438
CGPLLU651P	DECAMP	Benign	Benign	70	Female	NA	Current smoker	45	0	WGS	Paired-end	100	31435892	62871784	0.969015	0.947714	58704964	1.89634	1.43752	2463	0.163852	0.214837	0.189345
CGPLLU652P	DECAMP	Benign	Benign	86	Male	NA	Former smoker	50	NA	WGS	Paired-end	100	28749486	57498972	0.918853	0.88607	44120240	1.42521	1.15688	1755	0.287909	-	-
CGPLLU653P	DECAMP	Benign	Benign	54	Male	NA	Current smoker	30	0	WGS	Paired-end	100	33478380	66956760	0.96786	0.944121	62594934	2.022	1.16475	2309	0.400415	0.25268	0.326548
CGPLLU655P	DECAMP	Benign	Benign	63	Male	NA	Former smoker	20	NA	WGS	Paired-end	100	30352536	60705072	0.964053	0.938283	57153036	1.84621	1.17803	2234	0.327614	0.258943	0.293279
CGPLLU656P	DECAMP	Lung cancer	Unknown	72	Male	IA	Former smoker	93	NA	WGS	Paired-end	100	29436043	58872086	0.968073	0.94651	55051959	1.77834	1.12765	2231	0.747326	0.479706	0.613516
CGPLLU657P	DECAMP	Benign	Benign	60	Male	NA	Current smoker	22	0	WGS	Paired-end	100	33199047	66398094	0.962766	0.9359	61960862	2.00152	1.21656	2427	0.563005	0.125377	0.344191
CGPLLU658P	DECAMP	Lung cancer	Squamous cell carcinoma	68	Male	IIIA	Current smoker	52	0	WGS	Paired-end	100	35943004	71886008	0.966193	0.941228	67508237	2.18071	1.16427	2396	0.667913	0.206241	0.437077
CGPLLU659P	DECAMP	Benign	Benign	70	Male	NA	Current smoker	90	0	WGS	Paired-end	100	32662990	65325980	0.965357	0.940659	60890941	1.96696	1.20407	2805	0.465181	0.172809	0.318995
CGPLLU660P	DECAMP	Benign	Benign	66	Female	NA	Current smoker	100	0	WGS	Paired-end	100	27481084	54962168	0.967489	0.944633	51637657	1.66805	1.32728	1955	0.216132	0.0283016	0.122217
CGPLLU661P	DECAMP	Lung cancer	SCLC	79	Female	IV	Former smoker	50	NA	WGS	Paired-end	100	31591437	63182874	0.959157	0.929912	59266351	1.91448	1.09333	3116	0.952158	1	0.976079
CGPLLU662P_1	AHN	Benign	Benign	57	Male	NA	Former smoker	NA	27	WGS	Paired-end	100	35904854	71809708	0.960037	0.935703	65488513	2.11547	1.73242	2615	0.319004	0.406573	0.362789
CGPLLU664P_2	AHN	Lung cancer	Large cell neuroendocrine carcinoma	53	Male	IA	Former smoker	23	37	WGS	Paired-end	100	33791655	67583310	0.959787	0.932694	62528989	2.01987	1.96906	2108	0.463535	0.267416	0.365476
CGPLLU666P	AHN	Lung cancer	Carcinoid tumor	47	Female	IA	Former smoker	10	21	WGS	Paired-end	100	35991859	71983718	0.93105	0.902367	58144028	1.87822	1.60503	3369	0.982483	-	-
CGPLLU667P_1	AHN	Lung cancer	Adenocarcinoma	61	Female	IA	Never smoker	0	NA	WGS	Paired-end	100	34012615	68025230	0.969324	0.949368	63262531	2.04357	1.32191	2552	0.342685	-	-
CGPLLU669P_1	AHN	Lung cancer	Neuroendocrine carcinoma	60	Male	IIIA	Former smoker	15	23	WGS	Paired-end	100	34399246	68798492	0.951257	0.923033	61519428	1.98726	2.26516	2288	0.129086	0.040483	0.0847847
CGPLLU670P	AHN	Lung cancer	Squamous cell carcinoma	79	Female	IB	Former smoker	NA	12	WGS	Paired-end	100	20401573	40803146	0.959424	0.933171	37520197	1.21201	1.49693	1344	0.0571352	0.192492	0.124814
CGPLLU671P	AHN	Lung cancer	Adenocarcinoma	85	Male	IB	Former smoker	NA	45	WGS	Paired-end	100	36429513	72859026	0.956686	0.928806	67109123	2.16782	1.60227	3182	0.749367	-	-
CGPLLU672P_2	AHN	Lung cancer	Squamous cell carcinoma	77	Male	IA	Former smoker	60	31	WGS	Paired-end	100	34875290	69750580	0.962132	0.937626	64423429	2.08107	1.2369	3755	0.858495	0.257887	0.558191
CGPLLU674P	AHN	Lung cancer	Adenocarcinoma	66	Female	IIIB	Never smoker	0	NA	WGS	Paired-end	100	33715183	67430366	0.961593	0.938493	61375576	1.98261	1.60815	2604	0.143048	-	-
CGPLLU675P	AHN	Lung cancer	Adenocarcinoma	65	Male	IA	Former smoker	68	15	WGS	Paired-end	100	35077571	70155142	0.955043	0.924652	64440573	2.08162	1.68287	3001	0.206423	0.143449	0.174936
CGPLLU677P	AHN	Lung cancer	Adenocarcinoma	84	Female	IB	Former smoker	30	31	WGS	Paired-end	100	35758131	71516262	0.953731	0.928247	63564740	2.05333	2.08117	2163	0.56705	-	-
CGPLLU680P	AHN	Benign	Benign	79	Male	NA	Former smoker	19	26	WGS	Paired-end	100	35312031	70624062	0.96233	0.937561	65824590	2.12633	1.47239	4014	0.25072	0.0353235	0.143022
CGPLLU683P	AHN	Lung cancer	Adenocarcinoma	71	Female	IA	Former smoker	30	20	WGS	Paired-end	100	33895712	67791424	0.962546	0.937687	63101171	2.03835	2.41911	2918	0.346488	0.285619	0.316054
CGPLLU684P	AHN	Lung cancer	Squamous cell carcinoma	72	Female	IA	Former smoker	60	15	WGS	Paired-end	100	33493803	66987606	0.95366	0.924086	61047263	1.97201	1.79229	2694	0.502408	0.315404	0.408906
CGPLLU686P	AHN	Lung cancer	Squamous cell carcinoma	73	Female	IA	Former smoker	75	17	WGS	Paired-end	100	33881546	67763092	0.949063	0.920425	60535426	1.95547	2.89697	2273	0.365925	0.531252	0.448588
CGPLLU688P	AHN	Lung cancer	Adenocarcinoma	75	Female	IA	Former smoker	28	3	WGS	Paired-end	100	37743918	75487836	0.957098	0.929256	69574311	2.24745	1.53662	3195	0.637902	0.312217	0.475059
CGPLLU690P	AHN	Lung cancer	Adenocarcinoma	68	Male	IB	Former smoker	50	5	WGS	Paired-end	100	31686834	63373668	0.966181	0.944478	58512105	1.89011	1.94611	2503	0.39362	0.000299265	0.19696
CGPLLU691P	AHN	Lung cancer	Adenocarcinoma	63	Male	IIB	Never smoker	0	NA	WGS	Paired-end	100	35559662	71119324	0.950711	0.920564	64160754	2.07258	1.41555	2782	0.345877	-	-
CGPLLU693P	AHN	Lung cancer	Adenocarcinoma	68	Male	IA	Former smoker	25	14	WGS	Paired-end	100	34279747	68559494	0.951424	0.923611	61400723	1.98342	1.76091	2047	0.781504	0.172518	0.477011
CGPLLU694P	AHN	Lung cancer	Carcinoid tumor	73	Female	IA	Former smoker	2.5	47	WGS	Paired-end	100	38349256	76698512	0.959767	0.932656	71139867	2.29803	1.44887	3331	0.368717	0.31918	0.343948
CGPLLU695P	AHN	Lung cancer	Carcinoid tumor	69	Female	IB	Never smoker	0	NA	WGS	Paired-end	100	34666141	69332282	0.969856	0.948559	65145058	2.10438	1.63414	2962	0.735345	-	-
CGPLLU696P	AHN	Lung cancer	Adenocarcinoma	62	Female	IIB	Former smoker	48	2	WGS	Paired-end	100	36432007	72864014	0.963168	0.93842	67897949	2.1933	1.2695	3359	0.472247	0.428252	0.450249
CGPLLU697P	AHN	Lung cancer	Adenocarcinoma	69	Male	IA	Former smoker	NA	13	WGS	Paired-end	100	34368735	68737470	0.957782	0.931527	62558559	2.02083	1.57533	2207	0.574743	0.487584	0.531163
CGPLLU698P	AHN	Lung cancer	Squamous cell carcinoma	71	Female	IA	Current smoker	100	0	WGS	Paired-end	100	32573806	65147612	0.961734	0.936026	60940910	1.96857	1.38027	3112	0.182897	0.428658	0.305778
CGPLLU699P	AHN	Benign	Benign	74	Female	NA	Former smoker	40	12	WGS	Paired-end	100	34611381	69222762	0.941157	0.907589	61505760	1.98682	1.37511	1857	0.11352	0.17207	0.142795
CGPLLU701P	AHN	Lung cancer	Adenocarcinoma	73	Male	IB	Never smoker	0	NA	WGS	Paired-end	100	31992581	63985162	0.95822	0.931138	58827927	1.90031	1.46801	3205	0.66504	-	-
CGPLLU703P	AHN	Lung cancer	Squamous cell carcinoma	62	Male	IA	Current smoker	23	0	WGS	Paired-end	100	33574122	67148244	0.956926	0.930855	61004948	1.97064	1.48828	2097	0.890594	0.0342177	0.462406
CGPLLU705P	AHN	Lung cancer	Adenocarcinoma	70	Female	IB	Current smoker	14.5	0	WGS	Paired-end	100	34628831	69257662	0.963652	0.937907	64451339	2.08197	1.55881	2620	0.924836	0.724867	0.824852
CGPLLU707P	AHN	Benign	Benign	69	Female	NA	Former smoker	NA	14	WGS	Paired-end	100	34670279	69340558	0.964993	0.942202	64079465	2.06995	1.32676	2590	0.0902548	0.277547	0.183901
CGPLLU709P	AHN	Benign	Benign	73	Male	NA	Current smoker	NA	0	WGS	Paired-end	100	33642169	67284338	0.961332	0.934604	62532585	2.01999	1.21802	3560	0.452616	0.172506	0.312561
CGPLLU710P	AHN	Lung cancer	Adenocarcinoma	67	Female	IA2	Former smoker	NA	18	WGS	Paired-end	100	35232947	70465894	0.955706	0.92774	64263765	2.07591	1.49952	1912	0.789443	0.216937	0.50319
CGPLLU712P	AHN	Lung cancer	Adenocarcinoma	60	Female	IIB	Former smoker	NA	5	WGS	Paired-end	100	32634843	65269686	0.964344	0.93905	60637256	1.95876	1.59889	2414	0.254967	0.144355	0.199661
CGPLLU713P	AHN	Lung cancer	Adenocarcinoma	74	Female	IA2	Current smoker	NA	0	WGS	Paired-end	100	33108363	66216726	0.9613	0.936904	60444329	1.95253	1.34205	2441	0.67734	0.433434	0.555387
CGPLLU714P	AHN	Benign	Benign	64	Female	NA	Former smoker	NA	NA	WGS	Paired-end	100	37889844	75779688	0.962132	0.935644	70849258	2.28864	1.2976	3913	0.482964	0.0944827	0.288723
CGPLLU715P	AHN	Lung cancer	Adenocarcinoma	82	Male	IIA	Former smoker	9	58	WGS	Paired-end	100	35419969	70839938	0.962797	0.938555	65477465	2.11511	1.35402	2265	0.725618	-	-
CGPLLU718P	AHN	Lung cancer	Adenocarcinoma	69	Female	IB	Current smoker	45	0	WGS	Paired-end	100	15463478	30926956	0.956571	0.930372	28344668	0.915616	1.24427	1792	0.986014	0.254778	0.620396

## Sheet: Supplementary Table 7
Supplementary Table 7. Summary of SCLC vs. NSCLC analyses
Patient ID	Cohort	Lung cancer subtype	Regional difference in single molecule C>A frequency (per Mb of evaluable bases)
CGPLLU283P	LUCAS	NSCLC	-4.50273
CGPLLU284P	LUCAS	NSCLC	9.6246
CGPLLU290P	LUCAS	NSCLC	-0.891676
CGPLLU294P	LUCAS	NSCLC	-2.89326
CGPLLU302P	LUCAS	NSCLC	-2.15705
CGPLLU306P	LUCAS	NSCLC	-2.49577
CGPLLU307P	LUCAS	NSCLC	-3.67355
CGPLLU314P	LUCAS	NSCLC	-3.30901
CGPLLU316P	LUCAS	NSCLC	-0.409496
CGPLLU320P	LUCAS	NSCLC	-5.59626
CGPLLU321P	LUCAS	NSCLC	0.323357
CGPLLU323P	LUCAS	NSCLC	0.415804
CGPLLU325P	LUCAS	NSCLC	-0.794858
CGPLLU327P	LUCAS	SCLC	8.48552
CGPLLU331P	LUCAS	NSCLC	6.37678
CGPLLU333P	LUCAS	NSCLC	-2.98126
CGPLLU335P	LUCAS	NSCLC	4.47051
CGPLLU336P	LUCAS	NSCLC	-2.7179
CGPLLU341P	LUCAS	NSCLC	-3.14704
CGPLLU343P	LUCAS	SCLC	14.2633
CGPLLU344P	LUCAS	NSCLC	2.14051
CGPLLU349P	LUCAS	NSCLC	-3.18847
CGPLLU369P	LUCAS	NSCLC	-3.6188
CGPLLU375P	LUCAS	NSCLC	-2.01824
CGPLLU376P	LUCAS	NSCLC	-2.29727
CGPLLU378P	LUCAS	NSCLC	-3.76555
CGPLLU384P	LUCAS	NSCLC	-3.54373
CGPLLU388P	LUCAS	NSCLC	-0.55188
CGPLLU397P	LUCAS	SCLC	-2.79074
CGPLLU398P	LUCAS	NSCLC	0.335059
CGPLLU403P	LUCAS	NSCLC	-2.19546
CGPLLU404P	LUCAS	SCLC	6.94397
CGPLLU410P	LUCAS	NSCLC	-3.01853
CGPLLU412P	LUCAS	NSCLC	0.744837
CGPLLU414P	LUCAS	NSCLC	1.51709
CGPLLU424P	LUCAS	NSCLC	0.155844
CGPLLU426P	LUCAS	SCLC	0.418847
CGPLLU435P	LUCAS	NSCLC	-2.98832
CGPLLU441P	LUCAS	NSCLC	-3.10139
CGPLLU443P	LUCAS	NSCLC	-3.06373
CGPLLU449P	LUCAS	NSCLC	-1.9046
CGPLLU452P	LUCAS	NSCLC	-1.1659
CGPLLU456P	LUCAS	NSCLC	-2.04979
CGPLLU457P	LUCAS	SCLC	5.73055
CGPLLU458P	LUCAS	SCLC	12.6545
CGPLLU467P	LUCAS	NSCLC	-2.39189
CGPLLU468P	LUCAS	NSCLC	-5.75197
CGPLLU469P	LUCAS	NSCLC	-6.36899
CGPLLU473P	LUCAS	SCLC	0.150337
CGPLLU477P	LUCAS	NSCLC	-5.6818
CGPLLU480P	LUCAS	NSCLC	-1.72824
CGPLLU483P	LUCAS	NSCLC	-1.25879
CGPLLU488P	LUCAS	NSCLC	-0.856253
CGPLLU501P	LUCAS	NSCLC	-0.779175
CGPLLU504P	LUCAS	NSCLC	-0.197738
CGPLLU505P	LUCAS	NSCLC	10.2074
CGPLLU506P	LUCAS	NSCLC	-4.732
CGPLLU518P	LUCAS	NSCLC	1.26564
CGPLLU526P	LUCAS	NSCLC	10.0671
CGPLLU531P	LUCAS	SCLC	3.50388
CGPLLU533P	LUCAS	NSCLC	-2.46944
CGPLLU538P	LUCAS	NSCLC	-1.86501
CGPLLU543P	LUCAS	NSCLC	0.231569
CGPLLU544P	LUCAS	NSCLC	-1.00571
CGPLLU550P	LUCAS	NSCLC	-0.414988
CGPLLU558P	LUCAS	NSCLC	-0.122207
CGPLLU559P	LUCAS	NSCLC	-6.34865
CGPLLU565P	LUCAS	NSCLC	-4.28115
CGPLLU566P	LUCAS	NSCLC	-2.4661
CGPLLU569P	LUCAS	NSCLC	-3.19178
CGPLLU571P	LUCAS	NSCLC	-0.396929
CGPLLU578P	LUCAS	NSCLC	-3.22023
CGPLLU585P	LUCAS	NSCLC	-1.38772
CGPLLU587P	LUCAS	NSCLC	-0.304422
CGPLLU594P	LUCAS	SCLC	4.72371
CGPLLU606P	LUCAS	NSCLC	-3.10837
CGPLLU607P	LUCAS	NSCLC	-2.93719
CGPLLU611P	LUCAS	NSCLC	-3.59702
CGPLLU616P	LUCAS	NSCLC	-2.33679
CGPLLU622P	LUCAS	NSCLC	-6.88373
CGPLLU626P	LUCAS	NSCLC	-7.10077
CGPLLU627P	LUCAS	NSCLC	-3.94216
CGPLLU633P	LUCAS	NSCLC	-5.13092
CGPLLU636P	LUCAS	NSCLC	2.35604
CGPLLU637P	LUCAS	NSCLC	-2.61043
CGPLLU641P	Validation	SCLC	-2.09604
CGPLLU642P	Validation	NSCLC	-1.18314
CGPLLU644P	Validation	NSCLC	0.618909
CGPLLU645P	Validation	NSCLC	-4.35607
CGPLLU646P	Validation	NSCLC	-5.49636
CGPLLU649P	Validation	SCLC	-0.967849
CGPLLU650P	Validation	NSCLC	-1.72607
CGPLLU658P	Validation	NSCLC	-1.29267
CGPLLU661P	Validation	SCLC	7.42464
CGPLLU670P	Validation	NSCLC	-3.96982
CGPLLU672P_2	Validation	NSCLC	-3.77232
CGPLLU675P	Validation	NSCLC	-5.82926
CGPLLU683P	Validation	NSCLC	-3.45285
CGPLLU684P	Validation	NSCLC	-2.16345
CGPLLU686P	Validation	NSCLC	-4.93066
CGPLLU688P	Validation	NSCLC	-3.51872
CGPLLU690P	Validation	NSCLC	-3.20856
CGPLLU693P	Validation	NSCLC	-2.07389
CGPLLU696P	Validation	NSCLC	-3.87675
CGPLLU697P	Validation	NSCLC	1.723
CGPLLU698P	Validation	NSCLC	-3.48916
CGPLLU703P	Validation	NSCLC	-0.687889
CGPLLU705P	Validation	NSCLC	-1.68347
CGPLLU710P	Validation	NSCLC	-0.526997
CGPLLU712P	Validation	NSCLC	0.503518
CGPLLU713P	Validation	NSCLC	-2.98327
CGPLLU718P	Validation	NSCLC	-3.70682

## Sheet: Supplementary Table 8
Supplementary Table 8. Summary of liver cohort and genomic analyses
Patient ID	Patient type	Age	Sex	BCLC stage	Sequencing approach	Read type	Read length	Number of sequenced fragments	Number of sequenced reads	Percent of Q20 bases	Percent of Q30 bases	Reads mapped to genome	Whole genome coverage	Estimated 8-oxo-dG level	ichorCNA tumor fraction	GEMINI score[T>C]
CGLI10P	HCC	70	Male	B	WGS	Paired-end	100	49955549	99911098	0.979892	0.944915	77384360	2.49974	3.49689	0.6344	0.983357
CGLI11P	HCC	62	Male	A	WGS	Paired-end	100	42991733	85983466	0.979528	0.942658	64650156	2.08839	4.7111	0.01175	0.969409
CGLI12P	HCC	50	Female	A	WGS	Paired-end	100	71259168	142518336	0.979924	0.945335	107871330	3.48456	3.93573	0.01066	0.776006
CGLI13P	HCC	58	Male	C	WGS	Paired-end	100	51657856	103315712	0.980113	0.945631	77072650	2.48967	3.38698	0.1113	0.793352
CGLI14P	HCC	64	Male	B	WGS	Paired-end	100	33488996	66977992	0.968411	0.928262	48089670	1.55344	2.35828	0.01183	0.960169
CGLI15P	HCC	73	Male	C	WGS	Paired-end	100	54591778	109183556	0.952416	0.906769	77090613	2.49025	1.41654	0.2113	0.996354
CGLI16P	HCC	81	Male	B	WGS	Paired-end	100	24540294	49080588	0.975957	0.939081	37352579	1.2066	1.52921	0.002448	0.95116
CGLI17P	HCC	71	Male	A	WGS	Paired-end	100	42588529	85177058	0.980808	0.945755	63470604	2.05029	1.50485	0.01199	0.710516
CGLI18P	HCC	69	Male	B	WGS	Paired-end	100	64246574	128493148	0.928862	0.861889	76265607	2.4636	1.16182	0.01204	0.65402
CGLI19P	HCC	62	Male	0	WGS	Paired-end	100	51350549	102701098	0.974921	0.935935	75868333	2.45077	1.47636	0.009171	0.568787
CGLI1P	HCC	57	Female	A	WGS	Paired-end	100	67298041	134596082	0.97752	0.939978	102410934	3.30817	3.10558	0.002149	0.982492
CGLI20P	HCC	67	Male	C	WGS	Paired-end	100	60820980	121641960	0.960847	0.917813	87740081	2.83426	1.3289	0.5117	0.996389
CGLI21P	HCC	68	Male	B	WGS	Paired-end	100	63789848	127579696	0.953342	0.906442	90581717	2.92606	1.22485	0.005037	0.521449
CGLI22P	HCC	72	Male	B	WGS	Paired-end	100	60987545	121975090	0.977674	0.941068	91880159	2.968	1.15391	0.007618	0.563607
CGLI23P	HCC	67	Female	B	WGS	Paired-end	100	50101541	100203082	0.96805	0.925709	74966776	2.42165	1.38848	0.5839	0.991574
CGLI24P	Cirrhosis	67	Female	N	WGS	Paired-end	100	52272037	104544074	0.977218	0.93996	79698443	2.57449	3.74342	0.009561	0.118602
CGLI25P	Cirrhosis	57	Female	N	WGS	Paired-end	100	64493361	128986722	0.9785	0.941578	95345921	3.07995	2.99421	0.008572	0.349725
CGLI26P	Cirrhosis	36	Female	N	WGS	Paired-end	100	51311456	102622912	0.968082	0.927262	74819946	2.4169	3.45796	0.01171	0.860951
CGLI27P	Cirrhosis	32	Male	N	WGS	Paired-end	100	77478100	154956200	0.974859	0.938134	114925817	3.71244	2.28012	0.001937	0.796189
CGLI28P	Cirrhosis	62	Female	N	WGS	Paired-end	100	73126250	146252500	0.973708	0.933682	108975868	3.52024	3.47801	0.007651	0.615059
CGLI29P	Cirrhosis	57	Male	N	WGS	Paired-end	100	44365515	88731030	0.977691	0.940625	66065144	2.1341	3.4029	0.009092	0.0653327
CGLI2P	HCC	54	Male	0	WGS	Paired-end	100	52015999	104031998	0.97724	0.939992	74532158	2.40761	3.85559	0.006247	0.374345
CGLI30P	Cirrhosis	50	Male	N	WGS	Paired-end	100	61379933	122759866	0.979506	0.944116	92211451	2.9787	2.56527	0.003667	0.33788
CGLI31P	Cirrhosis	60	Male	N	WGS	Paired-end	100	40096514	80193028	0.964118	0.922834	63077048	2.03757	3.10891	0.00246	0.251704
CGLI32P	Cirrhosis	51	Female	N	WGS	Paired-end	100	62971106	125942212	0.969646	0.928372	98505161	3.18201	2.64927	0	0.882691
CGLI33P	HCC	64	Male	C	WGS	Paired-end	100	46898239	93796478	0.97612	0.939228	69970462	2.26025	1.36504	0.01044	0.918994
CGLI34P	Cirrhosis	62	Male	N	WGS	Paired-end	100	56727211	113454422	0.971079	0.931538	89759609	2.8995	1.42479	0.005205	0.244863
CGLI35P	Cirrhosis	36	Male	N	WGS	Paired-end	100	47612951	95225902	0.971179	0.925741	71221173	2.30065	1.53828	0.003199	0.665664
CGLI36P	Cirrhosis	55	Male	N	WGS	Paired-end	100	46459393	92918786	0.973401	0.933183	68766287	2.22135	1.48653	0.007094	0.371388
CGLI37P	Cirrhosis	66	Female	N	WGS	Paired-end	100	56290695	112581390	0.970268	0.929668	82860939	2.67665	1.36406	0.004162	0.928533
CGLI38P	Cirrhosis	60	Male	N	WGS	Paired-end	100	58353513	116707026	0.955049	0.907647	81962253	2.64762	0.917561	0.009577	0.498998
CGLI39P	HCC	72	Male	A	WGS	Paired-end	100	63276702	126553404	0.970994	0.929837	100004157	3.23043	6.74834	0.002431	0.886935
CGLI3P	HCC	61	Female	A	WGS	Paired-end	100	48164038	96328076	0.979649	0.944028	71837300	2.32056	3.61741	0.01172	0.553384
CGLI40P	HCC	63	Male	B	WGS	Paired-end	100	43785561	87571122	0.973649	0.935426	70511518	2.27773	4.27128	0.006896	0.981597
CGLI41P	HCC	54	Male	C	WGS	Paired-end	100	63431154	126862308	0.974121	0.934843	101259838	3.27099	2.08885	0.4621	0.948103
CGLI42P	Cholangiocarcinoma	56	Male	C	WGS	Paired-end	100	54646175	109292350	0.971663	0.932808	84895156	2.74236	2.66517	0.5457	0.998672
CGLI43P	HCC	45	Female	C	WGS	Paired-end	100	54282800	108565600	0.973822	0.935427	86549510	2.7958	2.99498	0.3286	0.992454
CGLI44P	HCC	75	Male	B	WGS	Paired-end	100	55061571	110123142	0.953436	0.90805	83174303	2.68677	5.60811	0.01043	0.883634
CGLI45P	HCC	65	Male	C	WGS	Paired-end	100	43092274	86184548	0.973136	0.934224	69025094	2.22971	3.83694	0.2966	0.856156
CGLI46P	HCC	38	Male	C	WGS	Paired-end	100	53925215	107850430	0.972393	0.932581	87133239	2.81466	3.10131	0.1915	0.81221
CGLI47P	HCC	70	Male	C	WGS	Paired-end	100	64626463	129252926	0.977756	0.940621	103821198	3.35373	2.52119	0.06706	0.983677
CGLI48P	HCC	67	Male	B	WGS	Paired-end	100	61123852	122247704	0.966351	0.925214	92257431	2.98019	2.9111	0.007113	0.874491
CGLI49P	HCC	62	Male	B	WGS	Paired-end	100	50881626	101763252	0.971491	0.931935	80884639	2.61281	2.50483	0.04061	0.890982
CGLI4P	HCC	67	Male	B	WGS	Paired-end	100	37829850	75659700	0.979071	0.942553	57007737	1.84152	3.59181	0.006319	0.990689
CGLI50P	HCC	70	Male	B	WGS	Paired-end	100	40905701	81811402	0.974261	0.934894	65907779	2.12901	2.45688	0.01514	0.977252
CGLI51P	HCC	60	Female	C	WGS	Paired-end	100	61131134	122262268	0.974807	0.936527	91022602	2.9403	2.43688	0.3712	0.871281
CGLI52P	HCC	65	Male	B	WGS	Paired-end	100	46650059	93300118	0.966627	0.927325	69648648	2.24986	2.23113	0.2169	0.995499
CGLI53P	HCC	60	Male	B	WGS	Paired-end	100	47298552	94597104	0.975833	0.93787	71705393	2.31629	3.01019	0.007427	0.848484
CGLI54P	HCC	71	Male	B	WGS	Paired-end	100	54643155	109286310	0.971792	0.931709	81853309	2.6441	2.69377	0.008138	0.320046
CGLI55P	HCC	53	Female	A	WGS	Paired-end	100	7663313	15326626	0.971215	0.93215	11472256	0.370588	2.9761	0.01383	0.999335
CGLI56P	HCC	65	Male	B	WGS	Paired-end	100	22762433	45524866	0.964059	0.920342	34214835	1.10524	4.06656	0.008096	0.75634
CGLI57P	HCC	65	Male	A	WGS	Paired-end	100	55089521	110179042	0.972015	0.932664	83484396	2.69679	2.78177	0.008515	0.765704
CGLI58P	HCC	64	Male	B	WGS	Paired-end	100	39065943	78131886	0.956851	0.907151	55185831	1.78266	2.75994	0.06897	0.800382
CGLI59P	HCC	64	Male	B	WGS	Paired-end	100	108677623	217355246	0.971499	0.932061	161038539	5.20202	2.6219	0.01477	0.849938
CGLI5P	HCC	68	Male	B	WGS	Paired-end	100	41819199	83638398	0.956662	0.909817	59489274	1.92168	2.81341	0.08399	0.929557
CGLI60P	HCC	57	Male	B	WGS	Paired-end	100	48009156	96018312	0.972073	0.932959	69628382	2.2492	2.17553	0.1403	0.990484
CGLI61P	HCC	64	Male	B	WGS	Paired-end	100	62998141	125996282	0.969375	0.928853	93807088	3.03024	1.73438	0.0089	0.88697
CGLI62P	HCC	64	Male	B	WGS	Paired-end	100	46535210	93070420	0.977831	0.941084	70724784	2.28462	2.17825	0.004982	0.970301
CGLI6P	HCC	71	Male	0	WGS	Paired-end	100	51299804	102599608	0.963403	0.918457	72672856	2.34755	3.19593	0.001434	0.99897
CGLI7P	HCC	55	Male	A	WGS	Paired-end	100	52906192	105812384	0.97918	0.942408	81507675	2.63294	2.79031	0.02561	0.969508
CGLI8P	HCC	60	Male	C	WGS	Paired-end	100	43282937	86565874	0.974876	0.936413	64790590	2.09293	1.2367	0.04276	0.977919
CGLI9P	HCC	70	Male	B	WGS	Paired-end	100	59763709	119527418	0.978357	0.942364	90409529	2.92049	3.23657	0.01706	0.739485

## Sheet: Supplementary Table 9
Supplementary Table 9. Lung cancer early detection studies using liquid biopsy approaches*
Study	Approach	Median stage I MAF	Range of stage I MAFs	Performance for detection of stage I patients
Phallen et al., Sci Transl Med, 20178	TEC-seq (targeted mutation)	0.003	0.07%-8.03%	13/29 (45%) @ >90% specificity
Chabon et al., Nature, 202015	Lung-CLiP (targeted mutation and copy number)	0.0043	0.14%-2.92%	31/49 (63%) @ 80% specificity
Cohen et al., Science 201810	CancerSEEK (targeted mutation and protein)	0.0013	0.01%-2.2%	20/46 (43%) @ >99% specificity
Chen et al., Nat Commun, 202038	PanSEER (targeted methylation)	>0.1%	>0.1%	5/5 (100%) @ >95% specificity
Jamshidi et al., Cancer Cell, 202239	WG Methylation	0.0011	0.013%-0.48%	2/6 (33.3%) @ 98% specificity
*MAFs were obtained from Table S7 in Phallen et al. and Supplementary Table 7 in Chabon et al. (WBC absent mutations only) and summarized as the maximum MAF of mutations detected in each patient. MAFs were obtained from Table S5 in Cohen et al. are from patients that tested positive for cancer in that study. MAFs for Chen et al. were approximated from the reported ability of the assay to detect s…
